# Supplementary material for: Poly[bis­[μ3-2-(1H-tetra­zol-1-yl)acetato]cadmium(II)]
Source: Acta Crystallogr Sect E Struct Rep Online. 2009 Oct 23;65(Pt 11):m1414. doi: 10.1107/S160053680904255X (PMC2971286; doi:10.1107/S160053680904255X)
Supplement: Supplementary file 1 [file e-65-m1414-sup1.cif]

##############################################################################
###                                                                        ###
###        Electronic paper (Acta Crystallographica Section E)             ###
###                                                                        ###
##############################################################################
#                                                                            #
# This CIF contains the data in a paper accepted for publication in Acta     #
# Crystallographica Section E. It conforms to the requirements of Notes      #
# for Authors for Section E, and has been peer reviewed under the auspices   #
# of the IUCr Commission on Journals.                                        #
#                                                                            #
# Full details of the Crystallographic Information File format               #
# are given in the paper "The Crystallographic Information File (CIF):       #
# a New Standard Archive File for Crystallography" by S. R. Hall, F. H.      #
# Allen and I. D. Brown [Acta Cryst. (1991), A47, 655-685].                  #
#                                                                            #
# The current version of the core CIF dictionary is obtainable from          #
# ftp://ftp.iucr.org/pub/cif_core.dic. The current version number is 2.4.    #
#                                                                            #
# Software is freely available for graphical display of the structure(s) in  #
# this CIF.  For information consult the CIF home page http://www.iucr.org/  #
# cif/home.html                                                              #
#                                                                            #
# This file may be used for bona fide research purposes within the           #
# scientific community so long as proper attribution is given to the journal # 
# article from which it was obtained.                                        #
#                                                                            #
##############################################################################
                                             
data_global
_audit_creation_method     'SHELXL-97'
_journal_date_recd_electronic     2009-10-12
_journal_date_accepted     2009-10-16
_journal_name_full     'Acta Crystallographica, Section E'
_journal_year     2009
_journal_volume     65
_journal_issue     11
_journal_page_first     m1414
_journal_page_last     m1414
_journal_paper_category     QM
_journal_coeditor_code     CV2629
_publ_contact_author_name     'Li-Xia Xie'
_publ_contact_author_address
;
 College of Sciences
 Henan Agricultural University
 Zhengzhou, Henan
 450002
 People's Republic of China
;
_publ_contact_author_email     'toxielix@163.com'
_publ_contact_author_fax     '86 371 63554844'
_publ_contact_author_phone     '86 371 63554844'
_publ_section_title
;
Poly[bis[\m~3~-2-(1<i>H</i>-tetrazol-1-yl)acetato]cadmium(II)]
;
loop_
    _publ_author_name
    _publ_author_footnote
    _publ_author_address
    'Li-Xia Xie' ?
;
 College of Sciences
 Henan Agricultural University
 Zhengzhou, Henan 450002
 People's Republic of China
;
    'Xian-Fu Zheng' ?
;
 College of Sciences
 Henan Agricultural University
 Zhengzhou, Henan 450002
 People's Republic of China
;
    'Hui Su' ?
;
 College of Sciences
 Henan Agricultural University
 Zhengzhou, Henan 450002
 People's Republic of China
;
    'Qiu Jin' ?
;
 College of Sciences
 Henan Agricultural University
 Zhengzhou, Henan 450002
 People's Republic of China
;
data_I
_audit_creation_method     SHELXL-97
_chemical_name_systematic
;
Poly[bis[\m~3~-2-(1<i>H</i>-tetrazol-1-yl)acetato]cadmium(II)]
;
_chemical_name_common     ?
_chemical_formula_moiety     'C6 H6 Cd N8 O4'
_chemical_formula_sum     'C6 H6 Cd N8 O4'
_chemical_formula_iupac     '[Cd (C3 H3 N4 O2)2]'
_chemical_formula_weight     366.60
_chemical_melting_point     ?
_symmetry_cell_setting     'monoclinic'
_symmetry_space_group_name_H-M     'C 2/c'
_symmetry_space_group_name_Hall     '-C 2yc'
loop_
    _symmetry_equiv_pos_as_xyz
    'x, y, z'
    '-x, y, -z+1/2'
    'x+1/2, y+1/2, z'
    '-x+1/2, y+1/2, -z+1/2'
    '-x, -y, -z'
    'x, -y, z-1/2'
    '-x+1/2, -y+1/2, -z'
    'x+1/2, -y+1/2, z-1/2'
_cell_length_a     14.750(3)
_cell_length_b     8.857(2)
_cell_length_c     9.503(2)
_cell_angle_alpha     90.00
_cell_angle_beta     118.42(3)
_cell_angle_gamma     90.00
_cell_volume     1091.8(4)
_cell_formula_units_Z     4
_cell_measurement_reflns_used     2016
_cell_measurement_theta_min     2.4370
_cell_measurement_theta_max     29.1205
_cell_measurement_temperature     293(2)
_exptl_crystal_description     prism
_exptl_crystal_colour     colourless
_exptl_crystal_size_max     0.20
_exptl_crystal_size_mid     0.20
_exptl_crystal_size_min     0.20
_exptl_crystal_density_diffrn     2.230
_exptl_crystal_density_meas     ?
_exptl_crystal_density_method     'not measured'
_exptl_crystal_F_000     712
_exptl_absorpt_coefficient_mu     2.029
_exptl_absorpt_correction_type     multi-scan
_exptl_absorpt_process_details     '(CrystalClear; Rigaku, 2000)'
_exptl_absorpt_correction_T_min     0.666
_exptl_absorpt_correction_T_max     0.673
_exptl_special_details
;
;
_diffrn_ambient_temperature     293(2)
_diffrn_radiation_type     MoK\a
_diffrn_radiation_wavelength     0.71073
_diffrn_radiation_source     'fine-focus sealed tube'
_diffrn_radiation_monochromator     graphite
_diffrn_measurement_device_type     'Rigaku Mercury CCD'
_diffrn_measurement_method     \w
_diffrn_detector_area_resol_mean     ?
_diffrn_reflns_number     6805
_diffrn_reflns_av_R_equivalents     0.0249
_diffrn_reflns_av_sigmaI/netI     0.0161
_diffrn_reflns_theta_min     3.17
_diffrn_reflns_theta_max     29.12
_diffrn_reflns_theta_full     29.12
_diffrn_measured_fraction_theta_max     0.988
_diffrn_measured_fraction_theta_full     0.988
_diffrn_reflns_limit_h_min     -20
_diffrn_reflns_limit_h_max     19
_diffrn_reflns_limit_k_min     -12
_diffrn_reflns_limit_k_max     12
_diffrn_reflns_limit_l_min     -13
_diffrn_reflns_limit_l_max     12
_diffrn_standards_number     0
_diffrn_standards_interval_count     ?
_diffrn_standards_interval_time     ?
_diffrn_standards_decay_%     0
_refine_special_details
;
Refinement of <i>F</i>^2^ against ALL reflections. The weighted <i>R</i>-factor
<i>wR</i> and goodness of fit <i>S</i> are based on <i>F</i>^2^, conventional
<i>R</i>-factors <i>R</i> are based on <i>F</i>, with <i>F</i> set to zero for
negative <i>F</i>^2^. The threshold expression of <i>F</i>^2^ >
\s(<i>F</i>^2^) is used only for calculating <i>R</i>-factors(gt) <i>etc</i>.
and is not relevant to the choice of reflections for refinement.
<i>R</i>-factors based on <i>F</i>^2^ are statistically about twice as large
as those based on <i>F</i>, and <i>R</i>- factors based on ALL data will be
even larger.
;
_reflns_number_total     1452
_reflns_number_gt     1441
_reflns_threshold_expression     I>2\s(I)
_refine_ls_structure_factor_coef     Fsqd
_refine_ls_matrix_type     full
_refine_ls_R_factor_all     0.0172
_refine_ls_R_factor_gt     0.0170
_refine_ls_wR_factor_gt     0.0489
_refine_ls_wR_factor_ref     0.0491
_refine_ls_goodness_of_fit_ref     0.944
_refine_ls_restrained_S_all     0.944
_refine_ls_number_reflns     1452
_refine_ls_number_parameters     87
_refine_ls_number_restraints     0
_refine_ls_hydrogen_treatment     constr
_refine_ls_weighting_scheme     calc
_refine_ls_weighting_details
            'calc w=1/[\s^2^(Fo^2^)+(0.0394P)^2^+0.8P] where P=(Fo^2^+2Fc^2^)/3'
_atom_sites_solution_hydrogens     geom
_atom_sites_solution_primary     direct
_atom_sites_solution_secondary     difmap
_refine_ls_shift/su_max     0.001
_refine_ls_shift/su_mean     0.000
_refine_diff_density_max     0.380
_refine_diff_density_min     -0.443
_refine_ls_extinction_method     none
_refine_ls_extinction_coef     ?
loop_
    _atom_type_symbol
    _atom_type_description
    _atom_type_scat_dispersion_real
    _atom_type_scat_dispersion_imag
    _atom_type_scat_source
    'C' 'C' 0.0033 0.0016
                         'International Tables Vol C Tables 4.2.6.8 and 6.1.1.4'
    'H' 'H' 0.0000 0.0000
                         'International Tables Vol C Tables 4.2.6.8 and 6.1.1.4'
    'Cd' 'Cd' -0.8075 1.2024
                         'International Tables Vol C Tables 4.2.6.8 and 6.1.1.4'
    'N' 'N' 0.0061 0.0033
                         'International Tables Vol C Tables 4.2.6.8 and 6.1.1.4'
    'O' 'O' 0.0106 0.0060
                         'International Tables Vol C Tables 4.2.6.8 and 6.1.1.4'
_computing_data_collection     'CrystalClear (Rigaku, 2000)'
_computing_cell_refinement     'CrystalClear (Rigaku, 2000)'
_computing_data_reduction     'CrystalClear (Rigaku, 2000)'
_computing_structure_solution     'SHELXS97 (Sheldrick, 2008)'
_computing_structure_refinement     'SHELXL97 (Sheldrick, 2008)'
_computing_molecular_graphics     'SHELXTL (Sheldrick, 2008)'
_computing_publication_material     'SHELXTL (Sheldrick, 2008)'
loop_
    _atom_site_type_symbol
    _atom_site_label
    _atom_site_fract_x
    _atom_site_fract_y
    _atom_site_fract_z
    _atom_site_U_iso_or_equiv
    _atom_site_adp_type
    _atom_site_calc_flag
    _atom_site_refinement_flags
    _atom_site_occupancy
    _atom_site_disorder_assembly
    _atom_site_disorder_group
    Cd Cd1 0.0000 0.535583(15) 0.2500 0.01857(7) Uani d S 1 . .
    O O1 -0.03228(9) 0.34712(15) 0.06557(14) 0.0254(2) Uani d . 1 . .
    O O2 0.05506(13) 0.28052(17) -0.06267(17) 0.0377(3) Uani d . 1 . .
    N N3 0.25046(14) -0.05131(19) 0.0670(2) 0.0335(4) Uani d . 1 . .
    N N4 0.32460(13) 0.02896(15) 0.1891(2) 0.0257(3) Uani d . 1 . .
    C C3 0.27659(12) 0.1113(2) 0.24775(19) 0.0260(3) Uani d . 1 . .
    H H3A 0.3077 0.1781 0.3332 0.031 Uiso calc R 1 . .
    N N1 0.17630(10) 0.08377(16) 0.16511(16) 0.0205(2) Uani d . 1 . .
    C C1 0.03356(12) 0.27150(17) 0.04894(17) 0.0208(3) Uani d . 1 . .
    C C2 0.09014(12) 0.15137(19) 0.17684(18) 0.0222(3) Uani d . 1 . .
    H H2A 0.1155 0.1969 0.2817 0.027 Uiso calc R 1 . .
    H H2B 0.0418 0.0726 0.1669 0.027 Uiso calc R 1 . .
    N N2 0.16106(13) -0.01883(19) 0.0519(2) 0.0329(4) Uani d . 1 . .
loop_
    _atom_site_aniso_label
    _atom_site_aniso_U_11
    _atom_site_aniso_U_22
    _atom_site_aniso_U_33
    _atom_site_aniso_U_12
    _atom_site_aniso_U_13
    _atom_site_aniso_U_23
    Cd1 0.01602(10) 0.02182(10) 0.01872(10) 0.000 0.00896(7) 0.000
    O1 0.0187(5) 0.0290(6) 0.0235(5) 0.0055(4) 0.0058(4) -0.0047(4)
    O2 0.0526(9) 0.0394(7) 0.0324(7) 0.0211(6) 0.0295(7) 0.0158(6)
    N3 0.0222(8) 0.0369(8) 0.0392(9) 0.0018(6) 0.0127(7) -0.0138(6)
    N4 0.0177(7) 0.0329(8) 0.0255(7) 0.0025(5) 0.0093(6) -0.0021(5)
    C3 0.0172(7) 0.0354(8) 0.0217(7) 0.0015(6) 0.0064(6) -0.0056(6)
    N1 0.0168(6) 0.0234(6) 0.0203(6) 0.0022(5) 0.0081(5) -0.0005(5)
    C1 0.0198(7) 0.0219(6) 0.0182(6) 0.0018(5) 0.0070(5) -0.0005(5)
    C2 0.0178(6) 0.0298(7) 0.0212(7) 0.0061(5) 0.0111(5) 0.0048(6)
    N2 0.0222(8) 0.0339(8) 0.0397(10) -0.0015(6) 0.0124(7) -0.0153(7)
_geom_special_details
;
Bond distances, angles <i>etc</i>. have been calculated using the rounded
fractional coordinates. All su's are estimated from the variances of the
(full) variance-covariance matrix. The cell e.s.d.'s are taken into account in
the estimation of distances, angles and torsion angles
;
loop_
    _geom_bond_atom_site_label_1
    _geom_bond_atom_site_label_2
    _geom_bond_site_symmetry_2
    _geom_bond_distance
    _geom_bond_publ_flag
    Cd1 O2 6_566 2.2595(14) ?
    Cd1 O2 5_565 2.2595(14) ?
    Cd1 O1 . 2.3000(13) ?
    Cd1 O1 2 2.3000(13) ?
    Cd1 N4 3_455 2.3678(17) ?
    Cd1 N4 4 2.3678(17) ?
    O1 C1 . 1.2502(19) ?
    O2 C1 . 1.246(2) ?
    O2 Cd1 5_565 2.2595(14) ?
    N3 N2 . 1.289(2) ?
    N3 N4 . 1.356(2) ?
    N4 C3 . 1.311(2) ?
    N4 Cd1 3_545 2.3678(17) ?
    C3 N1 . 1.326(2) ?
    C3 H3A . 0.9300 ?
    N1 N2 . 1.343(2) ?
    N1 C2 . 1.4564(19) ?
    C1 C2 . 1.530(2) ?
    C2 H2A . 0.9700 ?
    C2 H2B . 0.9700 ?
loop_
    _geom_angle_atom_site_label_1
    _geom_angle_atom_site_label_2
    _geom_angle_atom_site_label_3
    _geom_angle_site_symmetry_1
    _geom_angle_site_symmetry_3
    _geom_angle
    _geom_angle_publ_flag
    O2 Cd1 O2 6_566 5_565 87.75(8) ?
    O2 Cd1 O1 6_566 . 171.86(5) ?
    O2 Cd1 O1 5_565 . 93.23(6) ?
    O2 Cd1 O1 6_566 2 93.23(6) ?
    O2 Cd1 O1 5_565 2 171.86(5) ?
    O1 Cd1 O1 . 2 86.94(7) ?
    O2 Cd1 N4 6_566 3_455 98.72(6) ?
    O2 Cd1 N4 5_565 3_455 83.34(6) ?
    O1 Cd1 N4 . 3_455 89.42(5) ?
    O1 Cd1 N4 2 3_455 88.52(5) ?
    O2 Cd1 N4 6_566 4 83.34(6) ?
    O2 Cd1 N4 5_565 4 98.72(6) ?
    O1 Cd1 N4 . 4 88.52(5) ?
    O1 Cd1 N4 2 4 89.42(5) ?
    N4 Cd1 N4 3_455 4 177.16(7) ?
    C1 O1 Cd1 . . 126.41(11) ?
    C1 O2 Cd1 . 5_565 125.12(11) ?
    N2 N3 N4 . . 110.14(16) ?
    C3 N4 N3 . . 106.04(15) ?
    C3 N4 Cd1 . 3_545 129.09(12) ?
    N3 N4 Cd1 . 3_545 124.37(12) ?
    N4 C3 N1 . . 108.77(15) ?
    N4 C3 H3A . . 125.6 ?
    N1 C3 H3A . . 125.6 ?
    C3 N1 N2 . . 108.25(14) ?
    C3 N1 C2 . . 130.32(14) ?
    N2 N1 C2 . . 121.34(14) ?
    O2 C1 O1 . . 126.95(15) ?
    O2 C1 C2 . . 117.22(14) ?
    O1 C1 C2 . . 115.79(13) ?
    N1 C2 C1 . . 113.02(12) ?
    N1 C2 H2A . . 109.0 ?
    C1 C2 H2A . . 109.0 ?
    N1 C2 H2B . . 109.0 ?
    C1 C2 H2B . . 109.0 ?
    H2A C2 H2B . . 107.8 ?
    N3 N2 N1 . . 106.81(15) ?
loop_
    _geom_torsion_atom_site_label_1
    _geom_torsion_atom_site_label_2
    _geom_torsion_atom_site_label_3
    _geom_torsion_atom_site_label_4
    _geom_torsion_site_symmetry_1
    _geom_torsion_site_symmetry_2
    _geom_torsion_site_symmetry_3
    _geom_torsion_site_symmetry_4
    _geom_torsion
    _geom_torsion_publ_flag
    O2 Cd1 O1 C1 6_566 . . . 12.4(4) ?
    O2 Cd1 O1 C1 5_565 . . . 109.08(14) ?
    O1 Cd1 O1 C1 2 . . . -79.07(13) ?
    N4 Cd1 O1 C1 3_455 . . . -167.62(14) ?
    N4 Cd1 O1 C1 4 . . . 10.43(14) ?
    N2 N3 N4 C3 . . . . 0.1(2) ?
    N2 N3 N4 Cd1 . . . 3_545 -172.37(14) ?
    N3 N4 C3 N1 . . . . -0.2(2) ?
    Cd1 N4 C3 N1 3_545 . . . 171.87(11) ?
    N4 C3 N1 N2 . . . . 0.1(2) ?
    N4 C3 N1 C2 . . . . -176.36(15) ?
    Cd1 O2 C1 O1 5_565 . . . 10.9(3) ?
    Cd1 O2 C1 C2 5_565 . . . -171.73(11) ?
    Cd1 O1 C1 O2 . . . . -108.22(18) ?
    Cd1 O1 C1 C2 . . . . 74.34(18) ?
    C3 N1 C2 C1 . . . . 100.0(2) ?
    N2 N1 C2 C1 . . . . -76.1(2) ?
    O2 C1 C2 N1 . . . . 11.3(2) ?
    O1 C1 C2 N1 . . . . -171.02(14) ?
    N4 N3 N2 N1 . . . . -0.1(2) ?
    C3 N1 N2 N3 . . . . 0.0(2) ?
    C2 N1 N2 N3 . . . . 176.83(16) ?
