# Supplementary material for: Poly[bis­[μ3-2-(1H-tetra­zol-1-yl)acetato]cadmium(II)]
Source: Acta Crystallogr Sect E Struct Rep Online. 2009 Oct 23;65(Pt 11):m1414. doi: 10.1107/S160053680904255X (PMC2971286; doi:10.1107/S160053680904255X)
Supplement: Supplementary file 2 [file e-65-m1414-Isup2.hkl]

# 
# h,k,l, Fc-squared, Fo-squared, sigma(Fo-squared) and status flag 
# 
data_I
_shelx_title ' a in C2/c' 
_shelx_refln_list_code          4 
_shelx_F_calc_maximum      186.60 
_exptl_crystal_F_000       711.79 
_reflns_d_resolution_high  0.7302 
 
loop_ 
 _symmetry_equiv_pos_as_xyz 
 'x, y, z' 
 '-x, y, -z+1/2' 
 'x+1/2, y+1/2, z' 
 '-x+1/2, y+1/2, -z+1/2' 
 '-x, -y, -z' 
 'x, -y, z-1/2' 
 '-x+1/2, -y+1/2, -z' 
 'x+1/2, -y+1/2, z-1/2' 
 
_cell_length_a    14.7500 
_cell_length_b     8.8573 
_cell_length_c     9.5025 
_cell_angle_alpha  90.000 
_cell_angle_beta  118.420 
_cell_angle_gamma  90.000 
 
_shelx_F_squared_multiplier     1.000 
 
loop_ 
 _refln_index_h 
 _refln_index_k 
 _refln_index_l 
 _refln_F_squared_calc 
 _refln_F_squared_meas 
 _refln_F_squared_sigma 
 _refln_observed_status 
   8   0   0     4811.84     4595.02     39.97 o 
  10   0   0     2773.75     2977.25    101.53 o 
  12   0   0     9486.53     9732.95    258.94 o 
  14   0   0      469.75      488.87     51.72 o 
  16   0   0     1080.21     1010.36     54.51 o 
   5   1   0    31151.96    30480.36    407.76 o 
   7   1   0     9176.00     9051.75     61.49 o 
   9   1   0    13478.70    14123.00     87.83 o 
  11   1   0     3476.20     3489.31     37.51 o 
  13   1   0     3198.86     3164.50     48.06 o 
  15   1   0     2897.56     3039.83     56.87 o 
  17   1   0     2236.76     2198.27     42.21 o 
   2   2   0      964.64     1131.58      6.52 o 
   4   2   0    10652.38    10302.64     53.31 o 
   6   2   0    26270.71    28268.83    334.76 o 
   8   2   0    10804.51    10910.69     68.38 o 
  10   2   0     5666.15     5813.75     57.19 o 
  12   2   0    12308.85    12072.88    226.05 o 
  14   2   0     2276.74     2261.78     32.01 o 
  16   2   0     3216.79     3178.81     93.90 o 
   1   3   0     3501.06     3270.73     20.27 o 
   3   3   0     4599.12     4273.96     31.61 o 
   5   3   0     3718.40     3426.83     29.99 o 
   7   3   0     6320.91     6278.82     63.54 o 
   9   3   0     7895.47     8007.64     87.61 o 
  11   3   0     9549.06     9600.05     96.99 o 
  13   3   0     2939.02     2938.33     39.86 o 
  15   3   0     2463.69     2521.64     46.28 o 
  17   3   0     1693.58     1589.51     55.65 o 
   0   4   0    10345.32    10178.45    107.66 o 
   2   4   0     6937.65     7065.72     68.81 o 
   4   4   0     3848.07     3554.61     29.45 o 
   6   4   0     8676.19     8778.15     74.26 o 
   8   4   0     2157.40     2057.00     21.20 o 
  10   4   0      516.41      528.71      9.78 o 
  12   4   0     2179.75     2097.40     30.20 o 
  14   4   0      658.41      611.60     18.08 o 
  16   4   0     1347.28     1288.51     21.66 o 
   1   5   0     7644.26     7618.92     46.69 o 
   3   5   0     3704.97     3763.06     25.52 o 
   5   5   0     2908.40     2864.06     29.27 o 
   7   5   0      919.67      916.42     14.66 o 
   9   5   0       13.93       16.85      3.32 o 
  11   5   0     1569.31     1538.06     24.33 o 
  13   5   0       34.99       33.41      5.83 o 
  15   5   0      391.88      379.51     14.42 o 
   0   6   0      658.41      593.46      8.18 o 
   2   6   0     1442.28     1484.15     13.82 o 
   4   6   0        1.13       16.96      6.33 o 
   6   6   0      453.71      454.49     12.59 o 
   8   6   0      295.71      307.48      6.63 o 
  10   6   0      419.90      408.92     13.85 o 
  12   6   0      322.77      301.00     12.62 o 
  14   6   0      176.41      167.91     16.25 o 
   1   7   0      131.11      131.56      5.96 o 
   3   7   0       63.76       80.04      5.97 o 
   5   7   0      554.01      541.72     13.08 o 
   7   7   0      106.23      104.73      7.44 o 
   9   7   0        9.16       16.37      5.30 o 
  11   7   0       17.50       30.20      7.61 o 
  13   7   0       64.66       65.44     10.69 o 
   0   8   0       69.22       60.98      7.83 o 
   2   8   0       23.62       40.11      7.56 o 
   4   8   0      157.44      166.37     10.28 o 
   6   8   0       33.32       44.19      4.88 o 
   8   8   0      214.27      211.05     17.21 o 
  10   8   0       81.44       76.82     12.13 o 
  12   8   0      306.16      314.76     11.44 o 
   1   9   0      218.06      222.62     15.44 o 
   3   9   0      380.09      385.40     19.12 o 
   5   9   0      647.92      598.70     16.95 o 
   7   9   0     1238.52     1209.68     26.37 o 
   9   9   0      217.05      218.58     12.20 o 
  11   9   0      512.06      456.75     14.78 o 
   0  10   0     1712.41     1796.22     58.78 o 
   2  10   0     1771.16     1758.23     34.38 o 
   4  10   0     1431.92     1371.24     32.70 o 
   6  10   0      477.15      479.87     17.88 o 
   8  10   0     1065.47     1103.41     44.94 o 
  10  10   0      439.60      412.11     51.49 o 
   1  11   0     2259.37     2273.31     43.25 o 
   3  11   0     1121.10     1085.11     24.09 o 
   5  11   0     1821.43     1799.28     33.80 o 
   7  11   0     1053.13     1061.12     60.60 o 
   0  12   0      944.42      921.75     92.97 o 
   2  12   0      827.16      794.25     27.29 o 
 -17   1   1      275.33      275.63     22.73 o 
 -15   1   1      379.24      398.89     14.12 o 
 -13   1   1      441.87      414.72     12.62 o 
 -11   1   1       11.52       18.42      3.59 o 
  -9   1   1      112.93      118.66      5.19 o 
  -7   1   1     1266.21     1288.46     10.57 o 
  -5   1   1     5805.31     5708.57     40.78 o 
  -3   1   1     7638.47     7686.59     52.07 o 
  -1   1   1      233.57      272.60      2.66 o 
   1   1   1      361.77      381.84      4.15 o 
   3   1   1      905.16      973.48      8.98 o 
   5   1   1      809.86      801.64      9.73 o 
   7   1   1        1.32        9.11      2.66 o 
   9   1   1     1560.57     1601.69     26.04 o 
  11   1   1       49.56       70.39      6.76 o 
  13   1   1      650.98      635.43     18.78 o 
  15   1   1      404.08      374.35     14.62 o 
 -18   2   1      911.60      888.52     30.56 o 
 -16   2   1      319.43      299.67     19.80 o 
 -14   2   1      558.17      551.25     18.56 o 
 -12   2   1      977.60      981.66     15.68 o 
 -10   2   1     2529.26     2598.62     19.71 o 
  -8   2   1      121.24       92.55      4.43 o 
  -6   2   1     1178.81     1027.59     14.06 o 
  -4   2   1      756.75      676.32      7.28 o 
  -2   2   1        7.63       25.94      3.18 o 
   2   2   1     1520.54     1476.46      8.30 o 
   4   2   1     2319.33     2220.52     18.48 o 
   6   2   1     4212.25     4244.43     28.38 o 
   8   2   1      955.70      884.07     15.22 o 
  10   2   1     3508.80     3517.34     40.71 o 
  12   2   1     3026.43     2945.91     35.30 o 
  14   2   1     1004.08     1039.09     20.51 o 
  16   2   1      218.87      202.75     16.68 o 
 -17   3   1      823.03      811.47     19.10 o 
 -15   3   1     1209.42     1293.05     24.02 o 
 -13   3   1     2391.17     2322.70     40.38 o 
 -11   3   1     1567.16     1561.69     25.53 o 
  -9   3   1     1738.32     1730.55     25.17 o 
  -7   3   1     3680.93     3744.95     37.28 o 
  -5   3   1      405.64      321.85      6.02 o 
  -3   3   1     3560.51     3318.13     17.05 o 
  -1   3   1     2172.67     1988.12     13.00 o 
   1   3   1    10000.01    10034.93     69.65 o 
   3   3   1     8709.61     9051.93     53.65 o 
   5   3   1    20085.57    20506.18    249.29 o 
   7   3   1     4581.53     4360.04     62.54 o 
   9   3   1    10420.49    10643.11    107.58 o 
  11   3   1      894.62      888.22     19.56 o 
  13   3   1     1955.41     1941.99     33.41 o 
  15   3   1      614.07      657.96     21.97 o 
 -16   4   1     1512.08     1539.46     31.65 o 
 -14   4   1     1954.60     1855.73     27.62 o 
 -12   4   1     3360.56     3371.39     49.84 o 
 -10   4   1     4806.93     4955.13     43.09 o 
  -8   4   1     3707.36     3636.73     37.19 o 
  -6   4   1    14556.31    15061.09     97.92 o 
  -4   4   1     7611.73     7864.12     68.13 o 
  -2   4   1     8111.56     8111.87     65.00 o 
   0   4   1    14995.13    15429.46    228.62 o 
   2   4   1     7584.85     7210.94     68.56 o 
   4   4   1    11156.45    11344.00     68.94 o 
   6   4   1    14991.66    15606.40    184.66 o 
   8   4   1     2095.59     2108.87     24.96 o 
  10   4   1     2721.75     2679.82     32.42 o 
  12   4   1     1671.15     1645.07     24.79 o 
  14   4   1      563.89      542.40     15.01 o 
 -15   5   1     1239.20     1256.33     24.89 o 
 -13   5   1     2465.50     2482.87     36.53 o 
 -11   5   1     9608.16    10083.83    125.30 o 
  -9   5   1     6006.92     6111.22     50.20 o 
  -7   5   1    19216.61    19517.24    210.27 o 
  -5   5   1    11459.14    11572.72     99.86 o 
  -3   5   1    19854.85    19754.82    200.91 o 
  -1   5   1    15052.64    14863.32     96.40 o 
   1   5   1    19142.62    19225.85    145.39 o 
   3   5   1     3463.19     3286.26     27.54 o 
   5   5   1     3353.88     3333.94     34.11 o 
   7   5   1      686.15      685.57     12.55 o 
   9   5   1     2073.42     2053.09     25.22 o 
  11   5   1     1847.14     1924.42     43.15 o 
  13   5   1     2317.83     2249.38     43.22 o 
  15   5   1     1226.76     1158.88     31.93 o 
 -16   6   1     1959.47     1874.48     55.14 o 
 -14   6   1     2129.69     2092.29     48.92 o 
 -12   6   1     3483.64     3641.07     49.74 o 
 -10   6   1     3948.06     3877.58     57.19 o 
  -8   6   1     7096.15     7187.66     67.02 o 
  -6   6   1    16476.80    16916.67    153.06 o 
  -4   6   1     9823.49     9721.05     57.47 o 
  -2   6   1    20674.28    20845.83    130.58 o 
   0   6   1     8488.41     8108.22     56.21 o 
   2   6   1     5219.65     5151.19     69.29 o 
   4   6   1     3459.91     3548.51     51.27 o 
   6   6   1     5540.87     5744.42     54.92 o 
   8   6   1     1311.40     1294.83     18.11 o 
  10   6   1     3440.52     3399.43     52.06 o 
  12   6   1     2163.67     2266.82     44.37 o 
  14   6   1      974.16      944.54     30.54 o 
 -15   7   1     2021.52     1872.17     56.73 o 
 -13   7   1     1378.02     1363.71     37.23 o 
 -11   7   1     5546.85     5680.30    116.25 o 
  -9   7   1      538.87      562.31     15.48 o 
  -7   7   1     5024.05     5027.72     60.07 o 
  -5   7   1     5341.29     5360.37     55.63 o 
  -3   7   1     4311.90     4186.96     46.08 o 
  -1   7   1     4638.36     4700.31    107.15 o 
   1   7   1    10608.05    10838.93    130.93 o 
   3   7   1     3928.58     3961.89     44.23 o 
   5   7   1     8861.22     9044.13     97.85 o 
   7   7   1     7827.53     8217.50    115.05 o 
   9   7   1     3112.77     3107.12     48.00 o 
  11   7   1     3799.46     3931.58     77.32 o 
  13   7   1     1943.35     1860.97     63.65 o 
 -14   8   1     1664.25     1648.81     68.42 o 
 -12   8   1     2280.65     2315.70     43.67 o 
 -10   8   1     1785.89     1772.36     41.61 o 
  -8   8   1     2670.07     2680.06     69.05 o 
  -6   8   1     1435.29     1445.95     24.11 o 
  -4   8   1      287.16      284.15      8.48 o 
  -2   8   1     4877.21     5051.56     61.33 o 
   0   8   1     3751.07     3745.91     42.65 o 
   2   8   1     5892.80     6152.52     70.88 o 
   4   8   1     8065.82     8254.47    113.93 o 
   6   8   1     5515.55     5578.56     91.28 o 
   8   8   1     3210.38     3341.93     61.02 o 
  10   8   1     4965.26     5145.48    101.58 o 
  12   8   1     2226.51     2153.77     54.23 o 
 -11   9   1     2587.05     2675.95     53.67 o 
  -9   9   1      714.61      743.10     23.05 o 
  -7   9   1     2158.99     2203.09     51.26 o 
  -5   9   1     4537.46     4659.59     67.31 o 
  -3   9   1     1199.50     1128.26     21.82 o 
  -1   9   1     2219.53     2230.63     34.29 o 
   1   9   1     4053.32     4110.57     57.60 o 
   3   9   1     1115.39     1121.87     27.50 o 
   5   9   1     3528.21     3697.72     54.92 o 
   7   9   1     3215.92     3343.99     56.96 o 
   9   9   1     1016.49      949.52     24.17 o 
  11   9   1     1337.08     1215.42     46.61 o 
 -10  10   1      760.38      761.30     27.56 o 
  -8  10   1     2356.06     2429.30     49.21 o 
  -6  10   1     1890.95     1850.34     49.89 o 
  -4  10   1     2002.86     2068.65     57.64 o 
  -2  10   1     2859.19     2980.28     60.86 o 
   0  10   1     1730.87     1833.25     93.96 o 
   2  10   1      448.84      470.01     18.37 o 
   4  10   1     1573.96     1643.65     42.89 o 
   6  10   1      339.27      366.76     17.15 o 
   8  10   1      275.24      302.79     25.69 o 
  -7  11   1      455.92      449.18     21.56 o 
  -5  11   1     1677.48     1718.25     44.12 o 
  -3  11   1      376.70      364.46     13.30 o 
  -1  11   1     1333.44     1382.73     29.92 o 
   1  11   1     1453.09     1386.29     30.50 o 
   3  11   1      262.40      262.79     12.15 o 
   5  11   1      368.37      375.61     15.94 o 
  -2  12   1      215.56      217.16     26.15 o 
   0  12   1      410.78      386.95     26.21 o 
 -18   0   2     4554.05     4725.23    195.37 o 
 -16   0   2     3742.00     4021.80    103.79 o 
 -14   0   2     4890.08     5192.21    117.64 o 
 -12   0   2     9066.92     9244.30    102.99 o 
 -10   0   2    34819.21    37146.83    768.53 o 
  -8   0   2    15903.57    15679.61    146.19 o 
  -2   0   2     1103.57     1125.38     19.78 o 
   0   0   2    15404.58    13567.43    798.24 o 
   2   0   2     8352.46     7760.77    126.52 o 
   4   0   2     2875.59     2558.99     35.84 o 
   6   0   2     7867.81     8120.79     77.52 o 
   8   0   2     5424.79     5674.08    147.30 o 
  10   0   2     9762.34    10230.50    140.43 o 
  12   0   2     6254.32     6459.78    279.72 o 
  14   0   2     5447.28     5727.54    146.38 o 
  16   0   2     2082.67     2001.31    100.67 o 
 -17   1   2     3537.07     3451.06     71.75 o 
 -15   1   2     2183.68     2219.40     36.83 o 
 -13   1   2    16666.25    16850.26    174.27 o 
 -11   1   2     4322.90     4341.48     42.88 o 
  -9   1   2    12382.11    12645.03     71.20 o 
  -5   1   2    31998.86    30030.24    539.31 o 
  -3   1   2     5646.44     5319.45     26.77 o 
   1   1   2      595.44      471.58      6.07 o 
   3   1   2     6092.04     5778.77     47.34 o 
   5   1   2    20733.24    20868.54    251.42 o 
   7   1   2     5832.80     5839.12     56.41 o 
   9   1   2     5948.76     6197.64     68.51 o 
  11   1   2     6804.28     7007.02     92.78 o 
  13   1   2     1917.33     1814.24     31.15 o 
  15   1   2     2459.28     2548.39     65.66 o 
 -18   2   2     2082.10     2004.53     30.87 o 
 -16   2   2     2791.67     2890.61     53.17 o 
 -14   2   2     2864.91     2803.46     37.25 o 
 -12   2   2     4345.45     4270.17     43.64 o 
 -10   2   2     8406.62     8637.73     67.26 o 
  -8   2   2     1896.31     1613.03     16.39 o 
  -6   2   2    16461.37    16678.01    249.79 o 
  -4   2   2    21469.61    19395.98    247.63 o 
   4   2   2    19961.34    19692.68    200.50 o 
   6   2   2    13890.10    14180.33    111.05 o 
   8   2   2     4463.41     4615.24     43.49 o 
  10   2   2     4011.64     3965.40     44.10 o 
  12   2   2     1056.86     1070.31     32.11 o 
  14   2   2     1253.31     1268.18     23.00 o 
 -17   3   2     1161.63     1107.26     40.48 o 
 -15   3   2      446.06      497.16     13.05 o 
 -13   3   2     3211.38     3244.60     48.69 o 
 -11   3   2     3340.24     3360.16     51.90 o 
  -9   3   2     2093.36     2042.84     23.12 o 
  -7   3   2    11105.07    11282.31    107.41 o 
  -5   3   2     3588.74     3230.99     23.72 o 
  -3   3   2     2316.68     2117.18     13.02 o 
   1   3   2    25095.84    24848.81    316.93 o 
   3   3   2    19283.66    19472.14    265.66 o 
   5   3   2    15601.73    16032.93    159.22 o 
   7   3   2     5892.16     5758.50     58.82 o 
   9   3   2     1095.69     1091.99     16.22 o 
  11   3   2     5129.34     5284.35     65.29 o 
  13   3   2     1071.39     1003.57     22.54 o 
  15   3   2      852.90      835.70     34.60 o 
 -18   4   2      847.29      769.67     33.51 o 
 -16   4   2     1524.91     1549.52     31.29 o 
 -14   4   2      912.80      876.75     17.40 o 
 -12   4   2     1937.31     1921.41     29.33 o 
 -10   4   2     1453.80     1535.12     19.32 o 
  -8   4   2     1953.05     1917.63     15.20 o 
  -6   4   2     7402.78     7503.64     62.42 o 
  -4   4   2     3811.78     3642.63     28.55 o 
  -2   4   2    12845.24    12900.59     95.07 o 
   0   4   2      487.25      461.64      5.87 o 
   2   4   2     4718.52     4786.25     30.74 o 
   4   4   2     4567.86     4664.97     31.40 o 
   6   4   2     5311.08     5456.85     34.63 o 
   8   4   2     4394.44     4485.56     71.55 o 
  10   4   2     4828.55     4740.31     52.62 o 
  12   4   2      969.45      975.90     19.12 o 
  14   4   2      714.63      657.54     17.87 o 
 -17   5   2      380.05      342.52     20.97 o 
 -15   5   2      552.71      538.63     14.48 o 
 -13   5   2      478.45      528.81     14.81 o 
 -11   5   2     2400.77     2419.85     32.26 o 
  -9   5   2      312.46      309.70     11.28 o 
  -7   5   2     4875.11     4863.48     35.05 o 
  -5   5   2     3361.36     3402.93     33.05 o 
  -3   5   2      626.07      631.77      6.22 o 
  -1   5   2     1438.10     1440.37     16.41 o 
   1   5   2     1208.98     1208.63     12.87 o 
   3   5   2        5.15       16.41      9.38 o 
   5   5   2     1874.13     1805.16     23.12 o 
   7   5   2     3004.02     2933.84     44.63 o 
   9   5   2      182.30      175.32      9.55 o 
  11   5   2     2441.49     2369.11     48.73 o 
  13   5   2      645.99      641.14     24.60 o 
 -16   6   2       42.79       40.12      8.48 o 
 -14   6   2       52.04       39.77      7.31 o 
 -12   6   2      602.24      559.61     19.81 o 
 -10   6   2      577.63      574.75     13.13 o 
  -8   6   2     1640.17     1646.76     17.02 o 
  -6   6   2      541.83      516.65     10.76 o 
  -4   6   2      109.33      113.83      6.27 o 
  -2   6   2     1575.71     1665.73     13.68 o 
   0   6   2      160.56      159.36      5.40 o 
   2   6   2      580.49      600.47      9.10 o 
   4   6   2      723.30      684.41     14.68 o 
   6   6   2      154.67      164.11      5.94 o 
   8   6   2        0.66       12.10      3.82 o 
  10   6   2      231.54      241.78     13.81 o 
  12   6   2        1.41       18.06      6.65 o 
 -15   7   2      127.92       94.92      9.64 o 
 -13   7   2       25.63       27.06      6.88 o 
 -11   7   2      118.49      133.70     16.49 o 
  -9   7   2      140.03      129.03      8.01 o 
  -7   7   2       15.67       16.75      2.25 o 
  -5   7   2      165.91      173.87      6.06 o 
  -3   7   2        8.76       16.21      4.83 o 
  -1   7   2       36.58       47.26      5.10 o 
   1   7   2      247.90      255.82      8.77 o 
   3   7   2      649.56      623.22     11.23 o 
   5   7   2       45.00       68.57      6.05 o 
   7   7   2        6.64       12.64      4.13 o 
   9   7   2      265.00      271.33     10.08 o 
  11   7   2      157.19      167.24     11.99 o 
 -14   8   2       21.03       21.99      7.09 o 
 -12   8   2       20.57       16.26      6.17 o 
 -10   8   2       86.94       90.47     10.99 o 
  -8   8   2       35.37       41.47      8.48 o 
  -6   8   2      829.30      828.37     26.50 o 
  -4   8   2      172.87      159.61      5.92 o 
  -2   8   2      720.45      727.35     11.89 o 
   0   8   2      251.06      235.29     10.41 o 
   2   8   2      664.46      665.79     12.04 o 
   4   8   2        3.38       26.76      5.45 o 
   6   8   2      918.47      934.12     16.83 o 
   8   8   2       91.25      114.45      9.93 o 
  10   8   2       55.17       65.28      6.69 o 
 -13   9   2      360.02      307.88     21.89 o 
 -11   9   2      451.47      444.97     17.70 o 
  -9   9   2      446.69      463.80     52.06 o 
  -7   9   2      490.48      513.07     24.39 o 
  -5   9   2     1009.76     1007.36     20.16 o 
  -3   9   2     1277.32     1236.73     26.15 o 
  -1   9   2     1084.05     1066.59     20.57 o 
   1   9   2      419.37      394.84     21.21 o 
   3   9   2     1102.11     1103.32     27.36 o 
   5   9   2      128.93      121.29      7.87 o 
   7   9   2      549.01      550.18     32.02 o 
   9   9   2       11.55       27.82      7.14 o 
 -10  10   2     1030.79     1070.88     38.35 o 
  -8  10   2     1053.60     1124.51     29.50 o 
  -6  10   2     1198.81     1154.04     31.98 o 
  -4  10   2       79.96       99.37      6.97 o 
  -2  10   2     1253.26     1247.10     39.08 o 
   0  10   2      544.74      519.97     17.17 o 
   2  10   2     1032.88     1011.44     22.01 o 
   4  10   2      389.68      361.62     17.22 o 
   6  10   2      361.41      313.29     17.08 o 
   8  10   2       67.70       24.10      9.52 o 
  -7  11   2      606.79      612.95     24.83 o 
  -5  11   2     1392.62     1422.44     37.36 o 
  -3  11   2      564.45      541.17     15.55 o 
  -1  11   2      603.83      633.15     16.80 o 
   1  11   2      462.62      463.66     16.71 o 
   3  11   2      426.44      426.88     28.61 o 
   5  11   2      463.14      372.87     28.99 o 
 -19   1   3        0.40       11.40      4.37 o 
 -17   1   3        0.60       14.21      4.94 o 
 -15   1   3        5.15       20.77      5.30 o 
 -13   1   3      734.54      737.83     16.06 o 
 -11   1   3        3.54       11.84      5.92 o 
  -9   1   3      711.12      643.42      6.43 o 
  -7   1   3     1351.23     1268.11     13.99 o 
  -5   1   3     3859.82     3913.88     32.06 o 
  -3   1   3     2924.09     2816.03     18.49 o 
  -1   1   3     5888.19     5868.25     80.41 o 
   1   1   3      424.96      372.54      5.44 o 
   3   1   3     1976.47     2052.17     19.43 o 
   5   1   3     4619.73     4893.35     35.85 o 
   7   1   3      769.69      806.93     12.96 o 
   9   1   3     1344.00     1333.38     23.19 o 
  11   1   3       29.15       42.55      8.59 o 
  13   1   3       60.80       64.63      8.78 o 
  15   1   3       19.64       11.69     12.45 o 
 -18   2   3      293.64      271.86     15.64 o 
 -16   2   3      129.54      120.74      9.34 o 
 -14   2   3       70.37       75.26      9.73 o 
 -12   2   3      703.87      713.27     19.78 o 
 -10   2   3     3130.79     3336.37     42.12 o 
  -8   2   3     6845.06     7206.57     56.82 o 
  -6   2   3     2540.39     2565.97     31.11 o 
  -4   2   3    13588.88    13433.88    110.75 o 
  -2   2   3        3.82       13.37      2.69 o 
   0   2   3    21721.46    24202.28    437.19 o 
   2   2   3     5900.30     5971.32     37.65 o 
   4   2   3     7114.14     7535.47     69.81 o 
   6   2   3     1530.00     1447.92     17.10 o 
   8   2   3     1395.86     1450.81     16.95 o 
  10   2   3       29.02       53.09      6.95 o 
  12   2   3      623.67      594.65     19.34 o 
  14   2   3      274.66      316.47     21.15 o 
 -17   3   3     1507.22     1459.91     35.71 o 
 -15   3   3      844.81      826.63     22.20 o 
 -13   3   3     5353.67     5450.66     76.48 o 
 -11   3   3     1038.83     1088.08     16.13 o 
  -9   3   3     4069.44     4240.59     45.80 o 
  -7   3   3     7921.01     8172.70     50.37 o 
  -5   3   3     7973.77     7998.64     56.02 o 
  -3   3   3     9557.58     9912.62     70.49 o 
   1   3   3     1709.08     1517.19     14.49 o 
   3   3   3     3555.37     3520.18     22.31 o 
   5   3   3     4461.28     4500.22     33.52 o 
   7   3   3       49.26       71.04      6.07 o 
   9   3   3     2457.73     2413.00     34.33 o 
  11   3   3     1185.99     1230.04     34.86 o 
  13   3   3      394.39      380.65     11.27 o 
 -18   4   3     1417.31     1368.13     37.32 o 
 -16   4   3     3476.21     3614.30     54.64 o 
 -14   4   3     3056.67     3135.18     52.13 o 
 -12   4   3     6524.76     6529.62     75.21 o 
 -10   4   3     2419.66     2366.78     27.35 o 
  -8   4   3     4275.40     4197.28     36.62 o 
  -6   4   3     4455.09     4348.35     39.56 o 
  -4   4   3    14271.41    14471.32    128.24 o 
  -2   4   3     2892.96     2868.86     24.20 o 
   0   4   3    13620.59    13833.81     78.53 o 
   2   4   3     1537.25     1408.08     17.91 o 
   4   4   3     3728.04     3694.00     26.50 o 
   6   4   3     2655.97     2548.69     55.62 o 
   8   4   3     4312.94     4293.41     56.83 o 
  10   4   3     1439.22     1477.75     37.27 o 
  12   4   3     2804.93     2896.24     71.05 o 
  14   4   3     1121.26     1180.47     45.48 o 
 -17   5   3     2200.94     2174.42     35.44 o 
 -15   5   3     1628.00     1618.14     40.18 o 
 -13   5   3     4212.08     4185.40     54.89 o 
 -11   5   3     4269.60     4297.58     55.53 o 
  -9   5   3     6513.67     6275.52     66.93 o 
  -7   5   3     9682.87     9635.33    108.61 o 
  -5   5   3     2136.26     2012.24     24.50 o 
  -3   5   3     2330.93     2284.85     17.09 o 
  -1   5   3     7517.39     7317.22     74.68 o 
   1   5   3     2478.67     2612.39     28.37 o 
   3   5   3     9512.61     9430.70     50.99 o 
   5   5   3     7596.32     7570.78    102.43 o 
   7   5   3     2933.84     2988.87     33.62 o 
   9   5   3     3641.22     3697.43     49.86 o 
  11   5   3     4438.71     4569.65    113.81 o 
  13   5   3     1249.30     1180.55     47.15 o 
 -16   6   3     2347.29     2302.61     30.30 o 
 -14   6   3     1694.02     1724.74     31.95 o 
 -12   6   3     6968.00     7101.81     89.33 o 
 -10   6   3     2167.38     2194.85     28.96 o 
  -8   6   3     5959.33     6098.46     51.87 o 
  -6   6   3     7106.69     7341.10     66.44 o 
  -4   6   3     4359.52     4183.19     33.79 o 
  -2   6   3     4992.47     5122.29     42.82 o 
   0   6   3     7594.53     7815.09     53.12 o 
   2   6   3     3592.91     3501.84     38.89 o 
   4   6   3     6576.28     6939.69     70.78 o 
   6   6   3     6636.39     6951.10    103.44 o 
   8   6   3     5021.02     5060.50     66.50 o 
  10   6   3     2804.13     2815.66     63.21 o 
  12   6   3     2325.59     2410.98     37.63 o 
 -15   7   3     2172.16     2180.91     60.96 o 
 -13   7   3     2416.24     2400.27     44.54 o 
 -11   7   3     3480.66     3452.54     70.16 o 
  -9   7   3     3996.35     4000.38     57.61 o 
  -7   7   3     6211.61     6416.07     60.46 o 
  -5   7   3     5762.48     5737.14     53.75 o 
  -3   7   3     8616.61     8856.62     69.89 o 
  -1   7   3     7799.00     8151.98     72.02 o 
   1   7   3     4148.95     4366.23     48.56 o 
   3   7   3     5937.20     5941.52     68.42 o 
   5   7   3     3421.44     3454.40     43.90 o 
   7   7   3     3055.88     3042.99     40.97 o 
   9   7   3     1432.24     1399.91     59.14 o 
  11   7   3     2098.29     2072.32     83.79 o 
 -14   8   3      821.68      831.16     25.28 o 
 -12   8   3     3745.38     3618.65     72.02 o 
 -10   8   3     1410.34     1433.10     35.42 o 
  -8   8   3     4919.28     4982.67    108.60 o 
  -6   8   3     7426.83     7597.18    119.97 o 
  -4   8   3     2926.04     2948.22     37.37 o 
  -2   8   3     6864.56     7155.73     81.21 o 
   0   8   3     7712.95     8046.92    110.97 o 
   2   8   3     3369.54     3523.05     73.52 o 
   4   8   3     4001.80     3963.01     52.14 o 
   6   8   3     1534.24     1529.43     26.95 o 
   8   8   3      514.76      506.90     28.21 o 
  10   8   3     1132.08     1156.56     36.43 o 
 -13   9   3     1132.83     1140.29     54.25 o 
 -11   9   3     1203.67     1220.75     40.26 o 
  -9   9   3     1937.14     2017.33     66.00 o 
  -7   9   3     1650.75     1594.66     38.08 o 
  -5   9   3     3396.11     3496.68     52.13 o 
  -3   9   3     4373.65     4520.46     64.02 o 
  -1   9   3     4094.78     4221.42     61.77 o 
   1   9   3     2455.90     2454.72     43.56 o 
   3   9   3     2379.25     2439.13     59.90 o 
   5   9   3     1766.34     1733.55     32.78 o 
   7   9   3     1609.41     1681.32     35.05 o 
 -10  10   3      526.71      561.91     20.12 o 
  -8  10   3     1136.40     1098.50     28.19 o 
  -6  10   3     2014.03     2026.31     59.99 o 
  -4  10   3      579.62      595.31     15.52 o 
  -2  10   3     1342.87     1353.03     36.81 o 
   0  10   3     2008.41     2018.00     36.74 o 
   2  10   3      624.90      636.67     29.36 o 
   4  10   3     2100.82     2015.85     37.10 o 
   6  10   3     1522.55     1572.68     79.58 o 
  -7  11   3      501.52      522.60     20.83 o 
  -5  11   3      409.16      390.55     13.38 o 
  -3  11   3      190.60      193.34     14.88 o 
  -1  11   3      351.17      335.74     15.48 o 
   1  11   3      333.76      341.56     15.92 o 
   3  11   3      648.59      610.64     27.64 o 
 -18   0   4     3900.16     4000.10     93.59 o 
 -16   0   4     2224.25     2243.19     51.78 o 
 -14   0   4     9253.80     9440.82    169.87 o 
 -12   0   4     5202.96     5235.47     68.23 o 
 -10   0   4     8854.48     8639.88    139.75 o 
  -8   0   4    22635.40    22031.07    678.37 o 
  -6   0   4     5386.31     4756.77     51.63 o 
  -4   0   4     4188.89     3798.57    101.12 o 
  -2   0   4    10756.29    10072.97    115.66 o 
   0   0   4    19990.70    19083.67    347.45 o 
   2   0   4    15937.83    15936.64    231.66 o 
   4   0   4    27790.40    28395.13    665.10 o 
   6   0   4    10206.96     9857.88    124.14 o 
   8   0   4     4751.78     4855.53     73.95 o 
  10   0   4     3662.24     3771.27     62.55 o 
  12   0   4     2221.21     2154.72     53.16 o 
 -19   1   4     2976.07     3015.36     51.01 o 
 -17   1   4     3525.09     3688.60     63.43 o 
 -15   1   4     3162.80     3185.50     48.43 o 
 -13   1   4     8244.72     8333.31     85.13 o 
 -11   1   4    10811.58    10912.02    132.95 o 
  -9   1   4     3178.03     2920.23     20.16 o 
  -7   1   4    16155.16    16193.94    190.32 o 
  -5   1   4     9888.26     9369.41     57.72 o 
  -3   1   4    17952.05    16983.66    269.54 o 
  -1   1   4    19253.55    21201.04    329.10 o 
   1   1   4    17190.52    16948.57    159.22 o 
   3   1   4     7798.88     7678.73     66.96 o 
   5   1   4    16711.64    17463.43    280.60 o 
   7   1   4     2950.97     3140.00     47.01 o 
   9   1   4     9734.36    10039.86    105.47 o 
  11   1   4     2378.61     2403.98     36.51 o 
  13   1   4     1755.11     1759.23     35.46 o 
 -18   2   4     2256.57     2263.80     42.49 o 
 -16   2   4     1813.37     1914.96     32.76 o 
 -14   2   4     5869.07     6025.23     84.58 o 
 -12   2   4     4876.55     4968.84     62.58 o 
 -10   2   4     3433.14     3508.26     26.93 o 
  -8   2   4    15728.76    15515.91     92.94 o 
  -6   2   4    16260.85    16187.97    160.97 o 
  -4   2   4    11999.79    12029.55    130.90 o 
  -2   2   4    27532.21    25832.20    465.92 o 
   0   2   4    12058.45    12204.36    100.83 o 
   2   2   4     3101.96     3007.16     22.23 o 
   4   2   4     8289.36     8562.79    109.96 o 
   6   2   4     4857.24     4868.34     40.71 o 
   8   2   4     3244.40     3410.58     45.75 o 
  10   2   4     4664.08     4744.45     55.59 o 
  12   2   4     2314.18     2360.80     44.50 o 
 -19   3   4     1937.52     1795.20     75.50 o 
 -17   3   4     2083.54     2153.13     45.92 o 
 -15   3   4     1750.87     1651.11     25.05 o 
 -13   3   4     1650.67     1639.60     33.15 o 
 -11   3   4     8058.73     8382.52     83.48 o 
  -9   3   4     6263.33     6282.72     50.05 o 
  -7   3   4    21931.35    22411.59    231.00 o 
  -5   3   4    11784.56    12102.49     96.88 o 
  -3   3   4    14982.50    15423.33     99.51 o 
  -1   3   4     5726.35     5489.72     36.38 o 
   1   3   4     7433.65     7461.39     48.36 o 
   3   3   4     5039.50     4974.78     43.52 o 
   5   3   4     3067.49     3139.31     53.80 o 
   7   3   4     1168.18     1261.73     18.95 o 
   9   3   4     1802.61     1793.72     24.61 o 
  11   3   4     1063.15     1115.91     25.67 o 
  13   3   4     1065.96      959.50     30.72 o 
 -18   4   4      396.28      350.27     13.94 o 
 -16   4   4      939.88      917.20     17.71 o 
 -14   4   4     2905.38     2822.41     43.44 o 
 -12   4   4     7037.20     7009.77     80.05 o 
 -10   4   4     1764.40     1782.79     26.21 o 
  -8   4   4     7477.05     7695.61     47.01 o 
  -6   4   4     9091.07     9467.55     91.64 o 
  -4   4   4     1290.59     1211.35     14.37 o 
  -2   4   4    15824.88    16337.65    159.02 o 
   0   4   4     5107.56     5200.95     60.06 o 
   2   4   4      931.97      846.22     12.11 o 
   4   4   4     2727.34     2710.63     31.06 o 
   6   4   4     1902.48     1912.38     22.85 o 
   8   4   4      200.94      208.21      7.70 o 
  10   4   4     1280.46     1223.86     25.64 o 
  12   4   4      357.21      381.75     28.05 o 
 -17   5   4      355.89      342.32     16.37 o 
 -15   5   4     1104.07     1027.58     20.78 o 
 -13   5   4      650.13      701.65     14.30 o 
 -11   5   4     2760.67     2777.84     35.25 o 
  -9   5   4     1516.96     1427.45     15.68 o 
  -7   5   4     1008.27      955.40     19.81 o 
  -5   5   4      891.91      851.99     10.66 o 
  -3   5   4     2613.93     2613.66     20.13 o 
  -1   5   4      309.64      301.59      8.22 o 
   1   5   4     2490.48     2619.81     18.41 o 
   3   5   4     3510.62     3392.03     39.44 o 
   5   5   4      295.53      276.96      7.44 o 
   7   5   4     1473.79     1370.58     18.72 o 
   9   5   4      294.14      282.82     16.89 o 
  11   5   4      129.79      133.75     10.32 o 
 -16   6   4       34.30       44.74      7.54 o 
 -14   6   4        5.41       14.07      6.03 o 
 -12   6   4      254.41      270.05     13.42 o 
 -10   6   4      228.74      215.86      7.02 o 
  -8   6   4      449.99      430.44     13.34 o 
  -6   6   4      544.31      552.83      8.47 o 
  -4   6   4      797.25      812.65      9.53 o 
  -2   6   4      467.06      453.94      9.31 o 
   0   6   4      586.91      540.99      7.69 o 
   2   6   4       28.65       40.09      4.01 o 
   4   6   4     1715.71     1610.00     23.06 o 
   6   6   4      737.10      699.00     21.20 o 
   8   6   4        6.58       13.74      3.93 o 
  10   6   4      593.58      601.50     19.27 o 
 -15   7   4        4.73       12.51      6.83 o 
 -13   7   4       28.43       37.17      6.92 o 
 -11   7   4      223.37      235.42      9.61 o 
  -9   7   4       61.98       45.88      6.29 o 
  -7   7   4     1441.31     1383.84     22.12 o 
  -5   7   4       28.40       37.94      7.12 o 
  -3   7   4       22.42       33.43      7.50 o 
  -1   7   4       16.19       36.67      5.18 o 
   1   7   4       29.06       51.25      4.47 o 
   3   7   4       14.65       19.23      5.22 o 
   5   7   4      164.57      158.21      7.64 o 
   7   7   4      413.67      411.17     11.90 o 
   9   7   4      380.76      335.66     17.74 o 
 -14   8   4       85.58       84.73     11.41 o 
 -12   8   4       90.19       87.63      8.74 o 
 -10   8   4      416.55      412.08     14.39 o 
  -8   8   4       30.95       23.14     12.36 o 
  -6   8   4       48.75       59.14      6.07 o 
  -4   8   4      279.92      272.39     12.39 o 
  -2   8   4      241.81      248.12      7.46 o 
   0   8   4        5.16       24.49      5.49 o 
   2   8   4      835.06      777.75     14.67 o 
   4   8   4        0.57        6.24      3.48 o 
   6   8   4       97.05       82.06      6.60 o 
   8   8   4      165.98      172.35     14.15 o 
 -13   9   4      134.07      151.50     21.01 o 
 -11   9   4      336.78      340.02     17.69 o 
  -9   9   4        3.48       16.50      7.31 o 
  -7   9   4      613.62      567.49     32.52 o 
  -5   9   4       19.94       28.15      5.26 o 
  -3   9   4      942.85      866.29     22.11 o 
  -1   9   4      347.85      340.77     14.84 o 
   1   9   4      458.84      464.10     11.70 o 
   3   9   4      130.27      140.15     10.13 o 
   5   9   4      565.86      598.61     29.18 o 
   7   9   4      633.99      611.57     27.02 o 
 -10  10   4      373.54      421.36     27.24 o 
  -8  10   4      615.59      553.41     22.14 o 
  -6  10   4      965.56      966.94     27.69 o 
  -4  10   4      314.30      305.00     16.76 o 
  -2  10   4      719.43      747.57     28.43 o 
   0  10   4      413.18      396.06     12.51 o 
   2  10   4      930.64      924.01     26.83 o 
   4  10   4      936.34      926.27     21.50 o 
  -7  11   4      920.59      983.52     56.43 o 
  -5  11   4      673.94      667.35     20.02 o 
  -3  11   4     1457.25     1447.02     26.56 o 
  -1  11   4      767.34      741.45     17.33 o 
   1  11   4     1163.38     1110.13     35.33 o 
 -19   1   5      212.84      188.29     14.30 o 
 -17   1   5      808.31      755.64     24.80 o 
 -15   1   5      823.02      820.24     17.87 o 
 -13   1   5     3862.92     3899.49     65.09 o 
 -11   1   5     1037.56     1042.94     20.31 o 
  -9   1   5      245.23      218.69      6.73 o 
  -7   1   5       83.54      125.78      5.56 o 
  -5   1   5       94.82       80.28      2.75 o 
  -3   1   5       48.75       78.90      4.02 o 
  -1   1   5     1835.02     1908.37     16.42 o 
   1   1   5       57.71       61.35      4.21 o 
   3   1   5       73.78       69.98      6.78 o 
   5   1   5       37.07       48.39      5.72 o 
   7   1   5        6.63        5.74      3.03 o 
   9   1   5      260.16      254.94     14.69 o 
  11   1   5      323.33      362.00     34.65 o 
 -18   2   5     1656.63     1746.81     35.79 o 
 -16   2   5      856.17      829.03     20.64 o 
 -14   2   5     3860.86     3809.62     56.05 o 
 -12   2   5      392.35      399.22      9.40 o 
 -10   2   5     4307.55     4149.00     26.34 o 
  -8   2   5     5019.32     4967.04     33.26 o 
  -6   2   5      998.30      921.09     11.14 o 
  -4   2   5     2455.22     2518.63     19.55 o 
  -2   2   5      614.85      640.89     12.38 o 
   0   2   5        8.56       18.03      2.33 o 
   2   2   5     1317.13     1270.53     21.33 o 
   4   2   5     1352.10     1355.79     36.80 o 
   6   2   5      109.94      114.68      5.98 o 
   8   2   5      554.35      575.29     18.22 o 
  10   2   5      308.11      316.47     10.72 o 
  12   2   5      122.12      112.38     14.95 o 
 -19   3   5      603.52      623.15     22.70 o 
 -17   3   5     1132.24     1176.70     39.50 o 
 -15   3   5      137.30      150.62      6.96 o 
 -13   3   5     4267.28     4113.14     50.55 o 
 -11   3   5     2122.75     2063.44     22.81 o 
  -9   3   5     4435.40     4278.83     29.90 o 
  -7   3   5     7107.85     7147.79     84.01 o 
  -5   3   5     9813.47     9753.44     65.31 o 
  -3   3   5     1540.98     1459.11     17.78 o 
  -1   3   5    11033.04    11647.28    115.97 o 
   1   3   5     1623.34     1495.81     21.49 o 
   3   3   5     1150.31     1170.67     24.33 o 
   5   3   5     3630.83     3660.19     37.07 o 
   7   3   5      866.20      873.51     15.52 o 
   9   3   5     1221.08     1306.33     24.72 o 
  11   3   5     1141.57     1170.28     26.82 o 
 -18   4   5      842.61      898.80     18.54 o 
 -16   4   5      464.24      459.17     20.39 o 
 -14   4   5     3331.56     3499.97     49.45 o 
 -12   4   5      997.21     1061.13     23.34 o 
 -10   4   5     5203.34     5335.55     51.64 o 
  -8   4   5     5262.11     5359.06     34.63 o 
  -6   4   5     4714.64     4557.42     33.98 o 
  -4   4   5     7590.57     7895.90     61.63 o 
  -2   4   5    11895.42    12049.73    110.17 o 
   0   4   5     2762.59     2881.89     18.88 o 
   2   4   5     7370.52     7532.18     77.16 o 
   4   4   5     4172.94     4444.09     43.47 o 
   6   4   5     2442.63     2435.28     33.54 o 
   8   4   5     3034.53     2948.06     51.77 o 
  10   4   5     2258.61     2273.50     53.96 o 
 -17   5   5     2662.43     2736.17     75.07 o 
 -15   5   5     1302.38     1393.89     34.92 o 
 -13   5   5     3394.77     3473.07     49.00 o 
 -11   5   5     1819.50     1927.61     26.51 o 
  -9   5   5     2606.02     2714.32     25.45 o 
  -7   5   5     8340.79     8704.60     78.17 o 
  -5   5   5     5189.06     5355.80     50.59 o 
  -3   5   5     3365.94     3333.30     42.88 o 
  -1   5   5     9957.06     9682.94    131.73 o 
   1   5   5     5057.06     5170.05     49.91 o 
   3   5   5     7326.54     7340.51     73.00 o 
   5   5   5     6277.41     6456.78     77.88 o 
   7   5   5     2860.77     2756.13     47.00 o 
   9   5   5     1020.76      986.44     65.64 o 
 -16   6   5     2291.97     2346.47     35.14 o 
 -14   6   5     4069.86     4186.82     79.65 o 
 -12   6   5     3491.81     3463.38     46.28 o 
 -10   6   5     4145.44     4270.46     61.43 o 
  -8   6   5     2927.56     3007.00     33.81 o 
  -6   6   5     4224.63     4417.60     38.86 o 
  -4   6   5     3235.24     3375.13     29.96 o 
  -2   6   5    12646.25    12966.75    101.00 o 
   0   6   5     3610.22     3620.97     35.35 o 
   2   6   5     7465.84     7204.24     83.43 o 
   4   6   5     3131.42     3006.57     63.07 o 
   6   6   5     2534.84     2551.01     60.24 o 
   8   6   5     1601.02     1540.07     34.04 o 
  10   6   5     2595.68     2711.48     94.78 o 
 -15   7   5     1928.11     1935.54     65.89 o 
 -13   7   5     3918.59     3853.67     57.72 o 
 -11   7   5     3370.93     3356.46     70.77 o 
  -9   7   5     3683.57     3689.41     47.08 o 
  -7   7   5     7224.11     7327.20    143.66 o 
  -5   7   5     3504.72     3623.46     64.94 o 
  -3   7   5     6221.19     6374.01     95.97 o 
  -1   7   5     5987.45     6045.74     84.41 o 
   1   7   5     2702.59     2671.84     35.17 o 
   3   7   5     3390.28     3497.97     50.94 o 
   5   7   5     1683.38     1670.29     65.90 o 
   7   7   5     2219.58     2232.85     71.62 o 
   9   7   5     1238.40     1283.41     55.10 o 
 -14   8   5     1302.79     1274.79     28.66 o 
 -12   8   5     2111.16     2108.13     54.58 o 
 -10   8   5     3343.70     3545.13     75.45 o 
  -8   8   5     4680.16     4719.98     70.45 o 
  -6   8   5     6751.35     7082.09     85.89 o 
  -4   8   5     2220.32     2242.42     30.76 o 
  -2   8   5     3869.36     3977.62     51.69 o 
   0   8   5     1132.54     1165.29     21.42 o 
   2   8   5     2095.26     2091.18     46.02 o 
   4   8   5     2467.08     2540.50     51.71 o 
   6   8   5     1726.31     1706.49     44.01 o 
 -13   9   5     2419.92     2435.86     85.91 o 
 -11   9   5     1498.41     1529.79     34.98 o 
  -9   9   5     2023.12     2113.39     74.93 o 
  -7   9   5     2248.15     2452.38     51.10 o 
  -5   9   5     1100.25     1135.90     28.91 o 
  -3   9   5     2084.24     2155.90     41.62 o 
  -1   9   5     1768.52     1850.58     45.51 o 
   1   9   5      961.02     1010.46     41.14 o 
   3   9   5     1148.01     1108.17     23.92 o 
   5   9   5      800.65      799.93     24.64 o 
 -10  10   5      772.40      763.41     44.14 o 
  -8  10   5      770.38      828.47     35.43 o 
  -6  10   5      796.82      797.43     46.58 o 
  -4  10   5      649.93      657.16     20.83 o 
  -2  10   5     1128.47     1100.15     53.41 o 
   0  10   5     1057.38     1076.96     35.83 o 
   2  10   5      520.31      485.80     16.19 o 
  -5  11   5      471.47      461.19     22.48 o 
  -3  11   5      522.87      494.21     23.31 o 
  -1  11   5      733.80      715.01     31.20 o 
 -18   0   6     4226.33     4471.79    174.61 o 
 -16   0   6     2334.34     2297.49     81.93 o 
 -14   0   6     4184.51     4192.79     95.43 o 
 -12   0   6     2597.06     2635.36     36.31 o 
 -10   0   6     2047.59     1991.84     29.32 o 
  -8   0   6    18398.05    19110.97    200.25 o 
  -6   0   6     9818.85     9768.83    120.14 o 
  -4   0   6    32218.36    32096.70    516.69 o 
  -2   0   6    16432.62    16948.69    288.04 o 
   0   0   6    14278.22    14349.39    116.77 o 
   2   0   6     9097.74     9192.08    112.47 o 
   4   0   6    12429.12    12904.26    162.06 o 
   6   0   6     1726.49     1678.71     40.17 o 
   8   0   6     5094.11     5215.42    125.25 o 
  10   0   6     1013.08     1021.05     47.02 o 
 -19   1   6     1812.27     1830.53     33.44 o 
 -17   1   6     2415.51     2392.79     44.90 o 
 -15   1   6     2732.41     2736.59     40.71 o 
 -13   1   6     9361.27     9359.62     94.93 o 
 -11   1   6     3594.96     3545.76     40.53 o 
  -9   1   6    13005.98    13070.65     93.18 o 
  -7   1   6    10393.06    10897.64    185.43 o 
  -5   1   6    12098.81    11997.80    107.03 o 
  -3   1   6    12252.67    11697.42    116.33 o 
  -1   1   6    23765.39    23819.76    549.90 o 
   1   1   6     5868.96     5875.04     65.43 o 
   3   1   6     6817.49     6818.96     59.64 o 
   5   1   6     5648.10     5699.97     81.07 o 
   7   1   6     1491.59     1577.86     26.95 o 
   9   1   6     2597.92     2595.15     53.88 o 
  11   1   6     2056.50     2155.51     62.53 o 
 -18   2   6     2014.05     2172.65     44.05 o 
 -16   2   6     2622.30     2521.91     42.13 o 
 -14   2   6     6099.09     6277.57     88.20 o 
 -12   2   6    11291.91    11510.21    102.54 o 
 -10   2   6     8875.48     8755.84     97.31 o 
  -8   2   6    14768.71    15299.65    132.77 o 
  -6   2   6     5258.57     5075.34     54.22 o 
  -4   2   6     7745.16     7603.78     83.21 o 
  -2   2   6     3753.26     3605.76     39.28 o 
   0   2   6     3996.63     3912.07     72.09 o 
   2   2   6     3874.70     3891.57     38.20 o 
   4   2   6     4593.91     4647.93     59.91 o 
   6   2   6     1322.32     1348.95     20.66 o 
   8   2   6     3721.66     3824.93     63.90 o 
  10   2   6     1535.10     1503.46     49.98 o 
 -19   3   6     2019.70     1957.29     49.78 o 
 -17   3   6     2171.11     2133.26     47.07 o 
 -15   3   6     3744.41     3815.90     49.55 o 
 -13   3   6     5007.31     5118.12     73.16 o 
 -11   3   6     2148.57     2112.42     30.33 o 
  -9   3   6     7199.87     7282.34     66.21 o 
  -7   3   6     8486.11     8616.21     53.19 o 
  -5   3   6     1477.50     1449.69     12.51 o 
  -3   3   6     2918.41     3018.83     31.68 o 
  -1   3   6     2730.54     2810.63     33.12 o 
   1   3   6      385.34      389.63     20.05 o 
   3   3   6     5274.05     5320.42     73.75 o 
   5   3   6     3758.90     3616.74     58.87 o 
   7   3   6     2020.83     2003.45     35.45 o 
   9   3   6     1392.07     1363.14     28.01 o 
 -18   4   6     1099.16     1036.97     20.61 o 
 -16   4   6     1435.64     1454.20     24.88 o 
 -14   4   6      638.72      656.79     14.07 o 
 -12   4   6     2819.45     2771.42     42.32 o 
 -10   4   6      826.51      819.29     16.57 o 
  -8   4   6      359.16      359.20     11.48 o 
  -6   4   6     1643.76     1598.55     19.91 o 
  -4   4   6     1371.43     1423.25     17.63 o 
  -2   4   6     3798.13     3707.03     32.38 o 
   0   4   6     3196.01     3346.12     29.19 o 
   2   4   6     3466.88     3353.96     62.05 o 
   4   4   6     1017.89      974.17     17.35 o 
   6   4   6     1528.94     1502.51     33.90 o 
   8   4   6     1404.66     1363.80     25.55 o 
  10   4   6     1254.48     1129.58     64.47 o 
 -17   5   6       83.59       82.83      7.92 o 
 -15   5   6      850.53      862.24     17.41 o 
 -13   5   6      548.55      560.31     16.57 o 
 -11   5   6        2.37       17.10      4.40 o 
  -9   5   6      615.86      628.30     13.23 o 
  -7   5   6     1924.43     1910.83     20.01 o 
  -5   5   6       61.61       81.47      4.84 o 
  -3   5   6     4432.98     4397.87     39.93 o 
  -1   5   6     2271.62     2148.43     40.01 o 
   1   5   6      267.23      256.30      8.13 o 
   3   5   6     2210.90     2217.02     30.81 o 
   5   5   6      313.85      327.63     11.13 o 
   7   5   6      401.42      420.01     16.79 o 
   9   5   6      492.52      437.75     28.06 o 
 -16   6   6      160.12      141.42     10.12 o 
 -14   6   6        3.98       18.14      4.74 o 
 -12   6   6      380.87      344.58     12.72 o 
 -10   6   6      596.16      562.97     12.18 o 
  -8   6   6      232.58      238.50      7.45 o 
  -6   6   6     3016.06     3025.31     45.29 o 
  -4   6   6      469.46      440.76     10.56 o 
  -2   6   6      270.32      271.69     12.51 o 
   0   6   6      136.18      147.38      8.39 o 
   2   6   6      279.51      295.34     10.24 o 
   4   6   6       16.69       23.50      6.01 o 
   6   6   6      278.78      283.86     14.72 o 
   8   6   6        3.24       28.71      7.64 o 
 -15   7   6        9.80       13.46      6.69 o 
 -13   7   6      260.12      241.42      9.87 o 
 -11   7   6       54.75       47.68      5.46 o 
  -9   7   6      635.63      622.62     28.74 o 
  -7   7   6      160.49      149.46      6.70 o 
  -5   7   6      119.58      123.89      9.30 o 
  -3   7   6      204.63      215.55      9.26 o 
  -1   7   6       86.73      125.96     14.38 o 
   1   7   6       35.74       44.86      5.41 o 
   3   7   6       13.06       15.49      4.86 o 
   5   7   6       42.42       39.21      6.61 o 
   7   7   6      133.23      124.63     10.02 o 
 -14   8   6      125.44      124.46     10.94 o 
 -12   8   6      225.27      211.83     31.76 o 
 -10   8   6       25.68       41.57      9.96 o 
  -8   8   6      513.79      495.45     15.76 o 
  -6   8   6        8.10       23.45      5.22 o 
  -4   8   6      140.44      146.49      8.80 o 
  -2   8   6      250.30      247.00     11.67 o 
   0   8   6       32.62       50.17      5.98 o 
   2   8   6       27.90       48.26      8.59 o 
   4   8   6       44.58       65.17      6.79 o 
   6   8   6        3.81       22.93      6.07 o 
 -13   9   6      410.80      365.18     38.19 o 
 -11   9   6     1057.77     1046.99     27.48 o 
  -9   9   6      750.15      697.80     22.39 o 
  -7   9   6      634.35      597.66     23.79 o 
  -5   9   6      542.41      516.49     14.20 o 
  -3   9   6      613.62      623.39     30.60 o 
  -1   9   6      408.77      391.48     18.67 o 
   1   9   6      285.49      278.62     11.03 o 
   3   9   6      315.08      282.55     11.77 o 
 -10  10   6      326.83      269.08     22.28 o 
  -8  10   6     1048.51     1003.56     26.90 o 
  -6  10   6     1180.98     1156.74     43.64 o 
  -4  10   6      754.22      774.15     20.63 o 
  -2  10   6      630.46      589.44     18.93 o 
   0  10   6      730.94      751.54     26.32 o 
 -19   1   7       35.77       33.79      5.94 o 
 -17   1   7        6.71       15.61      7.83 o 
 -15   1   7       58.40       64.52      9.16 o 
 -13   1   7       14.78       21.26      3.38 o 
 -11   1   7      163.84      162.10     17.98 o 
  -9   1   7      482.46      537.68     13.89 o 
  -7   1   7      371.27      389.27      7.89 o 
  -5   1   7     1563.91     1588.97     30.67 o 
  -3   1   7     1123.55     1036.93     18.18 o 
  -1   1   7     1140.34     1132.65     17.85 o 
   1   1   7     1435.97     1431.38     26.48 o 
   3   1   7      115.00      142.31      9.00 o 
   5   1   7      219.52      225.50     13.95 o 
   7   1   7       34.68       47.95      6.92 o 
   9   1   7      252.53      299.27     33.36 o 
 -18   2   7     1038.39     1004.43     28.81 o 
 -16   2   7      136.20      167.77     15.99 o 
 -14   2   7     1505.72     1396.81     29.71 o 
 -12   2   7        9.61       20.68      3.37 o 
 -10   2   7       15.86       33.91      4.68 o 
  -8   2   7     2849.85     2871.93     29.63 o 
  -6   2   7      923.55      879.71     10.13 o 
  -4   2   7     2304.23     2337.02     26.95 o 
  -2   2   7     1891.86     1914.87     26.62 o 
   0   2   7      617.56      651.93     23.60 o 
   2   2   7      418.25      412.83     10.50 o 
   4   2   7     3062.21     3109.30     88.43 o 
   6   2   7      569.29      577.97     17.49 o 
   8   2   7     1085.18     1068.92     24.08 o 
 -19   3   7     1049.34     1014.16     29.06 o 
 -17   3   7     1637.38     1707.12     46.35 o 
 -15   3   7     2473.85     2524.80     36.35 o 
 -13   3   7     1819.43     1882.39     31.20 o 
 -11   3   7     3519.76     3529.78     44.24 o 
  -9   3   7     1537.84     1536.92     17.40 o 
  -7   3   7      365.77      348.38     14.21 o 
  -5   3   7     1072.55     1082.08     19.69 o 
  -3   3   7     1056.99      983.77     14.89 o 
  -1   3   7      964.65     1062.36     16.69 o 
   1   3   7     4099.12     4207.63     51.25 o 
   3   3   7     1158.89     1175.54     24.92 o 
   5   3   7     2359.34     2413.33     54.07 o 
   7   3   7      852.99      852.91     40.59 o 
   9   3   7     1331.95     1242.81     39.16 o 
 -18   4   7     1233.88     1164.90     23.40 o 
 -16   4   7     1005.56     1013.02     35.23 o 
 -14   4   7     5357.95     5398.52     69.59 o 
 -12   4   7     4087.72     4188.15     70.13 o 
 -10   4   7     3156.90     3209.17     40.63 o 
  -8   4   7     7134.40     7265.69     67.96 o 
  -6   4   7     1306.75     1331.28     15.47 o 
  -4   4   7     2097.69     2034.38     27.24 o 
  -2   4   7     4924.86     4993.99     67.25 o 
   0   4   7     2602.51     2574.07     38.64 o 
   2   4   7     2047.06     1974.46     37.89 o 
   4   4   7     2663.66     2666.21     55.81 o 
   6   4   7      395.75      359.47     13.40 o 
   8   4   7      978.04      964.64     32.89 o 
 -17   5   7     1394.96     1362.35     26.76 o 
 -15   5   7     2982.75     3106.90     60.31 o 
 -13   5   7     1495.94     1484.00     30.80 o 
 -11   5   7     4619.18     4788.71     59.23 o 
  -9   5   7     4403.49     4480.13     59.53 o 
  -7   5   7     9716.40     9890.85    101.43 o 
  -5   5   7     7658.69     7812.90     86.66 o 
  -3   5   7     9563.11     9572.03    106.88 o 
  -1   5   7     2176.79     2205.44     35.31 o 
   1   5   7     3055.64     2930.03     49.21 o 
   3   5   7     1564.58     1593.58     40.52 o 
   5   5   7     1421.14     1424.20     31.33 o 
   7   5   7      800.80      830.43     20.72 o 
 -16   6   7     1251.72     1288.28     19.80 o 
 -14   6   7     2193.03     2260.10     45.53 o 
 -12   6   7     3415.64     3384.55     81.06 o 
 -10   6   7     3273.40     3361.52     45.01 o 
  -8   6   7     7773.31     7678.03    118.11 o 
  -6   6   7     5250.36     5342.49     68.84 o 
  -4   6   7     4435.19     4453.65     84.98 o 
  -2   6   7     6726.09     6710.52     93.34 o 
   0   6   7     2613.10     2767.24     42.21 o 
   2   6   7     2354.83     2404.13     45.82 o 
   4   6   7     1524.80     1473.31     34.21 o 
   6   6   7      923.47      864.72     22.28 o 
 -15   7   7     2848.86     2867.38     33.01 o 
 -13   7   7     2053.53     1992.25     34.75 o 
 -11   7   7     2996.88     3092.02     47.00 o 
  -9   7   7     2183.54     2286.97     51.67 o 
  -7   7   7     3272.60     3294.16     44.79 o 
  -5   7   7      742.72      770.94     23.60 o 
  -3   7   7     4196.31     4232.60     62.02 o 
  -1   7   7     1485.63     1480.41     48.68 o 
   1   7   7     2014.73     1934.91     35.93 o 
   3   7   7     3039.14     3005.89     55.45 o 
   5   7   7     1307.90     1334.20     83.75 o 
 -14   8   7     2034.88     1929.84     69.19 o 
 -12   8   7     1738.89     1741.91     37.59 o 
 -10   8   7      853.94      945.47     22.87 o 
  -8   8   7     1503.92     1578.72     32.74 o 
  -6   8   7     1460.55     1562.99     30.15 o 
  -4   8   7     1087.46     1087.21     27.83 o 
  -2   8   7     1476.49     1496.88     31.19 o 
   0   8   7     1501.67     1482.45     30.58 o 
   2   8   7     1748.90     1646.77     32.07 o 
   4   8   7     2280.08     2200.48    109.57 o 
 -11   9   7      936.97      953.74     33.06 o 
  -9   9   7     1853.88     1905.81    115.97 o 
  -7   9   7     1207.62     1281.50     48.19 o 
  -5   9   7      667.32      662.47     18.66 o 
  -3   9   7     2543.45     2542.24     50.32 o 
  -1   9   7     1752.40     1749.05     32.61 o 
   1   9   7     1314.34     1293.91     34.76 o 
  -6  10   7     1462.11     1436.39     80.11 o 
  -4  10   7     1569.85     1444.52     43.73 o 
 -18   0   8     3791.26     3879.84     96.43 o 
 -16   0   8     2678.13     2694.83     71.34 o 
 -14   0   8    14009.29    14467.08    268.56 o 
 -12   0   8     4743.48     4757.61     74.22 o 
 -10   0   8    10285.00    10422.93    147.49 o 
  -8   0   8    15810.42    15616.17    188.70 o 
  -6   0   8     7158.98     6967.87    149.40 o 
  -4   0   8     5183.10     5184.14     82.52 o 
  -2   0   8     6210.52     6334.24    103.78 o 
   0   0   8      110.86      151.59     19.43 o 
   2   0   8      726.95      688.77     22.51 o 
   4   0   8     3228.36     3445.72    169.25 o 
   6   0   8      919.61      958.13     36.16 o 
   8   0   8     1841.83     1729.93     63.98 o 
 -19   1   8     2431.08     2445.65     32.94 o 
 -17   1   8     2818.64     2841.69     57.54 o 
 -15   1   8     3409.76     3567.20     68.38 o 
 -13   1   8     5919.88     5917.05     95.35 o 
 -11   1   8     6619.22     6781.11     93.75 o 
  -9   1   8    10008.92    10543.64     94.52 o 
  -7   1   8     4129.89     4197.98     57.12 o 
  -5   1   8     7530.78     7815.40     78.79 o 
  -3   1   8     3340.66     3321.50     56.15 o 
  -1   1   8     3238.58     3343.32     54.09 o 
   1   1   8     4897.68     5015.91     80.12 o 
   3   1   8     2514.72     2569.49     40.85 o 
   5   1   8     1483.59     1513.52     32.56 o 
   7   1   8     1846.59     1789.75     42.71 o 
 -18   2   8     2070.14     2112.95     45.40 o 
 -16   2   8     1357.75     1337.04     39.79 o 
 -14   2   8     4663.33     4792.66     61.04 o 
 -12   2   8      725.96      751.37     13.74 o 
 -10   2   8     2574.60     2658.27     64.87 o 
  -8   2   8     4256.06     4373.32     42.07 o 
  -6   2   8     2153.75     2148.02     21.32 o 
  -4   2   8     4256.92     4372.83     47.08 o 
  -2   2   8    11428.21    11936.42    241.99 o 
   0   2   8     3925.60     4071.15     92.14 o 
   2   2   8     6321.56     6359.06    158.97 o 
   4   2   8     4439.84     4702.98     84.78 o 
   6   2   8     1321.73     1391.81     37.98 o 
 -19   3   8     1349.67     1351.31     41.65 o 
 -17   3   8     1452.15     1411.94     52.92 o 
 -15   3   8     2006.11     2111.59     36.14 o 
 -13   3   8     1636.32     1649.92     25.03 o 
 -11   3   8     1014.60     1021.89     17.03 o 
  -9   3   8      878.83      881.10     13.06 o 
  -7   3   8     3387.93     3398.22     34.20 o 
  -5   3   8     4530.16     4561.39     49.67 o 
  -3   3   8     6719.02     6902.79     93.51 o 
  -1   3   8     3956.85     3865.46     56.81 o 
   1   3   8     3565.11     3587.23    152.65 o 
   3   3   8     3015.98     3006.93     54.83 o 
   5   3   8     1676.35     1653.28     58.53 o 
   7   3   8     1922.05     1850.03     55.52 o 
 -18   4   8       89.62       92.68     11.51 o 
 -16   4   8      819.18      880.99     28.13 o 
 -14   4   8     1273.48     1330.05     24.27 o 
 -12   4   8     1412.98     1399.92     47.78 o 
 -10   4   8     4361.96     4488.10     58.42 o 
  -8   4   8     4061.98     4082.84     54.15 o 
  -6   4   8     1814.34     1767.45     24.52 o 
  -4   4   8     1525.24     1408.95     21.56 o 
  -2   4   8     2887.56     2851.93     42.75 o 
   0   4   8      439.81      458.29     20.63 o 
   2   4   8     2154.28     2095.90     40.39 o 
   4   4   8      487.12      479.19     19.90 o 
   6   4   8      451.65      405.34     21.04 o 
 -17   5   8      115.41      101.47      8.91 o 
 -15   5   8      450.12      417.41     13.12 o 
 -13   5   8     1135.07     1066.19     20.67 o 
 -11   5   8     1650.64     1606.23     31.82 o 
  -9   5   8      979.05      966.28     17.15 o 
  -7   5   8     3241.96     3182.04     69.68 o 
  -5   5   8      250.90      258.51      8.55 o 
  -3   5   8      836.75      869.43     18.17 o 
  -1   5   8      207.36      191.59      8.92 o 
   1   5   8       88.24       84.74     10.20 o 
   3   5   8      390.04      386.09     18.38 o 
   5   5   8      103.29      100.85     11.95 o 
 -16   6   8      694.77      671.97     18.92 o 
 -14   6   8      197.92      204.79      9.68 o 
 -12   6   8        7.35       23.67      5.37 o 
 -10   6   8       75.53       97.33      8.78 o 
  -8   6   8       44.79       47.99      6.46 o 
  -6   6   8       41.06       64.80     10.92 o 
  -4   6   8      338.38      295.93     13.47 o 
  -2   6   8      117.92      141.80      8.78 o 
   0   6   8        5.51       11.52      4.40 o 
   2   6   8      154.74      149.19     17.20 o 
   4   6   8       96.45      108.08      9.80 o 
 -15   7   8        6.72       10.41      4.49 o 
 -13   7   8       20.08       28.92     10.61 o 
 -11   7   8        2.81       15.09     10.58 o 
  -9   7   8       68.02       77.70      8.07 o 
  -7   7   8       15.08       26.23      7.91 o 
  -5   7   8      252.64      283.48     14.30 o 
  -3   7   8        3.44        9.01      3.90 o 
  -1   7   8       43.96       42.75      6.80 o 
   1   7   8       37.63       41.46      8.92 o 
   3   7   8       31.36       37.17      6.86 o 
 -12   8   8       72.22       54.17      6.79 o 
 -10   8   8       99.92       97.14     10.18 o 
  -8   8   8       28.49       36.40     10.96 o 
  -6   8   8      242.24      233.01     11.53 o 
  -4   8   8        6.21       17.99      5.06 o 
  -2   8   8      259.04      240.94     12.08 o 
   0   8   8       45.42       73.08     11.89 o 
  -9   9   8      138.57      129.57     15.71 o 
  -7   9   8      204.79      153.15     16.67 o 
  -5   9   8       41.02       36.08      6.15 o 
  -3   9   8      339.89      305.25     15.99 o 
 -19   1   9       78.21       82.02      7.84 o 
 -17   1   9       87.20       77.86      7.44 o 
 -15   1   9      174.50      162.14      9.15 o 
 -13   1   9      391.86      362.79     10.99 o 
 -11   1   9      469.56      438.96      9.33 o 
  -9   1   9     1568.36     1498.17     24.41 o 
  -7   1   9        1.38       12.46      3.70 o 
  -5   1   9       48.54       69.37      7.13 o 
  -3   1   9       17.13       17.19      6.24 o 
  -1   1   9       48.57       60.99      7.65 o 
   1   1   9      428.96      400.26     13.80 o 
   3   1   9      410.30      392.55     19.85 o 
   5   1   9      138.37      136.53     13.12 o 
 -18   2   9      501.05      488.41     34.86 o 
 -16   2   9      321.24      316.20     32.61 o 
 -14   2   9     1397.22     1381.58     22.10 o 
 -12   2   9     1289.56     1339.68     25.85 o 
 -10   2   9      404.16      399.91     10.04 o 
  -8   2   9     1437.80     1421.87     24.02 o 
  -6   2   9     1063.19     1006.21     24.16 o 
  -4   2   9     1952.43     1903.69     34.77 o 
  -2   2   9      964.27     1047.68     32.21 o 
   0   2   9     1103.14     1029.32     23.91 o 
   2   2   9       42.79       52.21     12.75 o 
   4   2   9      911.24      920.35     20.95 o 
 -17   3   9      549.70      568.21     17.44 o 
 -15   3   9      919.52      929.69     17.99 o 
 -13   3   9      865.85      898.87     17.73 o 
 -11   3   9      649.83      656.46     17.35 o 
  -9   3   9     5009.88     5073.41     62.27 o 
  -7   3   9     1086.86     1098.36     20.40 o 
  -5   3   9     4588.94     4795.90     59.56 o 
  -3   3   9     2904.82     2917.89     46.16 o 
  -1   3   9     1709.39     1734.46     34.02 o 
   1   3   9     1483.60     1502.08     47.92 o 
   3   3   9      866.22      939.82     21.80 o 
   5   3   9      177.22      166.28     17.99 o 
 -18   4   9     1564.73     1574.43     49.09 o 
 -16   4   9     1021.23     1040.38     36.20 o 
 -14   4   9     1186.46     1149.96     21.81 o 
 -12   4   9     2009.38     2069.82     38.54 o 
 -10   4   9     1531.42     1527.79     47.58 o 
  -8   4   9     3712.40     3674.29     47.80 o 
  -6   4   9     1943.41     1890.14     26.87 o 
  -4   4   9     2544.10     2534.00     44.22 o 
  -2   4   9     1743.92     1822.43     47.96 o 
   0   4   9     1963.67     1916.01     35.57 o 
   2   4   9      994.19      977.85     37.49 o 
   4   4   9     1258.51     1253.99     51.69 o 
 -17   5   9     2130.36     2155.52     79.89 o 
 -15   5   9     3736.85     3836.83     54.56 o 
 -13   5   9     2880.80     2841.89     57.79 o 
 -11   5   9     1216.99     1199.91     30.05 o 
  -9   5   9     2281.74     2223.10     32.46 o 
  -7   5   9      748.54      709.50     27.81 o 
  -5   5   9     1358.20     1306.29     23.77 o 
  -3   5   9     1802.09     1761.93     30.69 o 
  -1   5   9      895.11      972.40     31.03 o 
   1   5   9      745.62      741.76     24.92 o 
   3   5   9     1692.60     1566.83     47.12 o 
 -16   6   9     2235.24     2203.28     63.68 o 
 -14   6   9     1726.72     1739.19     48.78 o 
 -12   6   9     2748.04     2598.44     48.45 o 
 -10   6   9     2634.06     2678.14     55.68 o 
  -8   6   9     2209.48     2174.61     57.62 o 
  -6   6   9      934.13     1003.13     25.57 o 
  -4   6   9     1238.08     1247.43     26.02 o 
  -2   6   9     1134.50     1099.28     31.77 o 
   0   6   9     1101.78     1068.68     37.77 o 
   2   6   9     2697.82     2648.11     76.68 o 
 -13   7   9     1757.65     1676.87     62.10 o 
 -11   7   9     1532.92     1628.05     39.02 o 
  -9   7   9     2943.72     3026.61     64.96 o 
  -7   7   9     3201.51     3198.47     57.63 o 
  -5   7   9     1787.04     1783.20     36.76 o 
  -3   7   9     2940.52     2987.61     47.89 o 
  -1   7   9     2769.90     2874.18     86.69 o 
   1   7   9     1227.67     1164.46     46.52 o 
 -10   8   9     2050.58     2180.51     65.35 o 
  -8   8   9     1680.26     1679.80     31.29 o 
  -6   8   9     2685.19     2670.87     33.75 o 
  -4   8   9     4449.05     4510.20     66.04 o 
  -2   8   9     2396.36     2415.99     88.26 o 
 -18   0  10     2284.83     2283.64     80.36 o 
 -16   0  10     1931.16     1993.21    115.97 o 
 -14   0  10     3757.92     3702.81     85.70 o 
 -12   0  10     3114.87     3128.87     67.47 o 
 -10   0  10      910.41      907.07     52.48 o 
  -8   0  10     1525.75     1559.16     37.20 o 
  -6   0  10     2174.16     2168.09     81.72 o 
  -4   0  10     4360.55     4639.37     95.94 o 
  -2   0  10     3982.03     4084.09    258.18 o 
   0   0  10     6136.11     6542.97    163.14 o 
   2   0  10     1997.94     2091.69     94.79 o 
 -17   1  10     1377.07     1409.92     34.39 o 
 -15   1  10     4178.65     4240.34     82.53 o 
 -13   1  10     1223.58     1213.54     20.18 o 
 -11   1  10     2333.31     2283.56     32.04 o 
  -9   1  10     6320.80     6564.02    107.65 o 
  -7   1  10     1588.37     1744.87     35.16 o 
  -5   1  10     2765.23     2796.67     51.17 o 
  -3   1  10     4822.40     5041.74    126.74 o 
  -1   1  10     1212.71     1199.92     57.70 o 
   1   1  10     3544.56     3584.85     64.89 o 
   3   1  10     2881.97     2970.72     50.75 o 
 -18   2  10     1666.58     1657.97     59.77 o 
 -16   2  10     1656.83     1637.50     36.77 o 
 -14   2  10     2350.71     2354.81     36.98 o 
 -12   2  10     3688.04     3723.53     58.76 o 
 -10   2  10     3672.94     3542.74     46.36 o 
  -8   2  10     5695.14     5846.70     82.76 o 
  -6   2  10     3860.27     4023.56     59.61 o 
  -4   2  10     2814.60     2927.28     45.29 o 
  -2   2  10     1237.40     1172.40     25.51 o 
   0   2  10     1410.86     1503.68     42.51 o 
   2   2  10      710.49      677.52     42.92 o 
 -17   3  10      942.59      898.52     26.86 o 
 -15   3  10     3393.85     3432.29     72.07 o 
 -13   3  10     1885.68     1866.72     34.00 o 
 -11   3  10     3012.15     3096.21     55.67 o 
  -9   3  10     3201.21     3205.38     44.57 o 
  -7   3  10     2406.59     2430.08     45.52 o 
  -5   3  10     2034.34     1974.43     36.45 o 
  -3   3  10     3688.34     3752.35    120.55 o 
  -1   3  10      508.57      504.19     17.16 o 
   1   3  10      473.88      449.29     33.42 o 
   3   3  10      472.86      483.41     42.10 o 
 -16   4  10     1102.78     1052.61     40.31 o 
 -14   4  10      702.31      707.98     31.48 o 
 -12   4  10     1064.63     1011.06     24.90 o 
 -10   4  10     1293.78     1348.10     29.08 o 
  -8   4  10     1637.86     1600.55     36.84 o 
  -6   4  10      850.06      851.30     21.87 o 
  -4   4  10      977.22      985.55     22.86 o 
  -2   4  10      835.72      814.84     42.45 o 
   0   4  10      688.58      730.73     43.74 o 
   2   4  10     1680.20     1656.56     87.81 o 
 -15   5  10      537.47      547.76     19.13 o 
 -13   5  10      277.84      257.91     15.62 o 
 -11   5  10      386.10      394.91     14.65 o 
  -9   5  10      145.40      133.18      9.31 o 
  -7   5  10      367.57      377.94     31.04 o 
  -5   5  10      110.46      107.92      8.32 o 
  -3   5  10      678.32      720.12     20.95 o 
  -1   5  10      697.79      665.33     21.06 o 
   1   5  10      404.66      369.11     29.07 o 
 -14   6  10      219.99      241.34     22.35 o 
 -12   6  10       38.40       62.05     13.74 o 
 -10   6  10       67.04       65.56      9.02 o 
  -8   6  10        7.02        7.66      3.79 o 
  -6   6  10       18.15       23.21     11.85 o 
  -4   6  10      296.21      308.49     22.71 o 
  -2   6  10       93.42      101.61     10.55 o 
 -11   7  10       19.86       28.09     10.80 o 
  -9   7  10      100.66       94.91     12.74 o 
  -7   7  10       23.63       22.06      8.80 o 
  -5   7  10        0.04       11.72      5.93 o 
  -3   7  10       91.84      108.38     18.06 o 
 -17   1  11      302.13      287.09     19.02 o 
 -15   1  11      256.28      250.29     41.34 o 
 -13   1  11      105.16      125.87      6.88 o 
 -11   1  11       19.11       27.40      6.63 o 
  -9   1  11      593.69      550.65     14.58 o 
  -7   1  11      126.92      142.89     12.92 o 
  -5   1  11      301.07      278.82     11.25 o 
  -3   1  11       78.61       93.74     15.35 o 
  -1   1  11       13.15       17.83      5.43 o 
   1   1  11       38.73       51.43     11.73 o 
 -16   2  11      438.64      415.37     15.18 o 
 -14   2  11     1171.38     1173.69     52.08 o 
 -12   2  11      705.89      752.33     20.03 o 
 -10   2  11      659.23      641.33     16.55 o 
  -8   2  11       75.89       99.24     20.15 o 
  -6   2  11      436.97      459.91     16.92 o 
  -4   2  11      481.14      468.91     16.39 o 
  -2   2  11      314.98      328.32     18.27 o 
   0   2  11      461.47      457.18     18.16 o 
 -15   3  11      960.04      948.96     17.53 o 
 -13   3  11      884.75      856.83     32.01 o 
 -11   3  11      537.72      515.49     15.85 o 
  -9   3  11     2091.73     2047.68     43.75 o 
  -7   3  11      310.79      292.33     13.72 o 
  -5   3  11      727.55      752.43     37.62 o 
  -3   3  11      513.17      505.91     20.36 o 
  -1   3  11      156.27      162.41     20.01 o 
 -14   4  11      848.72      786.53     15.72 o 
 -12   4  11      765.11      764.13     45.82 o 
 -10   4  11     1933.47     1862.94     37.39 o 
  -8   4  11     1267.52     1228.66     46.96 o 
  -6   4  11     1591.01     1590.56     41.91 o 
  -4   4  11      799.85      811.81     26.03 o 
  -2   4  11      789.74      799.38     24.76 o 
 -13   5  11     1329.91     1267.83     39.87 o 
 -11   5  11     1640.20     1667.85     33.61 o 
  -9   5  11     1436.11     1339.79     41.47 o 
  -7   5  11     1204.71     1124.03     42.83 o 
  -5   5  11     1950.84     1961.94     57.94 o 
  -3   5  11     2879.63     2807.65    143.14 o 
 -10   6  11     2002.38     1969.55     90.68 o 
  -8   6  11     1823.55     1739.00     53.47 o 
  -6   6  11     2038.01     2089.27     76.00 o 
 -14   0  12     1576.97     1494.29     46.64 o 
 -12   0  12     2350.99     2304.44     54.58 o 
 -10   0  12     3719.95     3763.81     86.26 o 
  -8   0  12     1428.75     1484.72     79.59 o 
  -6   0  12     2053.31     1887.44     59.73 o 
  -4   0  12     3571.42     3510.75     67.17 o 
  -2   0  12      971.55      975.97     56.20 o 
 -15   1  12     1797.34     1661.87     86.60 o 
 -13   1  12     2203.80     2159.63     53.87 o 
 -11   1  12     1012.90      986.52     24.82 o 
  -9   1  12     4059.22     4221.75     71.11 o 
  -7   1  12     1862.26     1894.95     57.36 o 
  -5   1  12     2661.81     2727.01     35.94 o 
  -3   1  12     1541.85     1511.67     46.48 o 
 -14   2  12     1207.76     1210.55     37.63 o 
 -12   2  12     1532.43     1551.60     68.10 o 
 -10   2  12     2511.15     2607.35     50.76 o 
  -8   2  12     1255.27     1288.48     29.26 o 
  -6   2  12     1276.69     1262.02     24.64 o 
  -4   2  12     1871.36     1751.87     46.72 o 
 -13   3  12     1557.95     1512.94     45.59 o 
 -11   3  12     1316.45     1279.99     27.52 o 
  -9   3  12      765.53      682.88     15.48 o 
  -7   3  12      393.28      347.04     16.99 o 
  -5   3  12      585.15      620.66     24.58 o 
 -12   4  12      157.83      150.42     13.07 o 
 -10   4  12      592.83      547.74     26.58 o 
  -8   4  12      556.10      525.97     32.63 o 
  -6   4  12      408.78      359.78     37.19 o 
                                                 
